# Supplementary material for: Evolution of Human Brain Left–Right Asymmetry: Old Genes with New Functions
Source: Mol Biol Evol. 2023 Aug 10;40(9):msad181. doi: 10.1093/molbev/msad181 (PMC10473864; doi:10.1093/molbev/msad181)
Supplement: msad181_Supplementary_Data [file msad181_supplementary_data.zip]

Archive with 8 entries (8 files):
- Tab.S5-Macroevolution_results_of_ours_Sha_Zhao_Combined.xlsx
- Tab.S6-Brain_Specificity_Index_of_Species_Pairs_Across_Stages.xlsx
- Tab.S7-Asymmetry_Level_of_genes_for_two_donors-short.xlsx
- SupplementaryMaterial.pdf
- Tab.S1-Brain_Asymmetry_Traits_of_Two_Time_Periods.xlsx
- Tab.S2-Summary_of_GWAS_results.xlsx
- Tab.S3-BA_genes_information_and_associated_sudies.xlsx
- Tab.S4-GO_enrichments.xlsx
