# Supplementary material for: Evolution of Human Brain Left–Right Asymmetry: Old Genes with New Functions
Source: Mol Biol Evol. 2023 Aug 10;40(9):msad181. doi: 10.1093/molbev/msad181 (PMC10473864; doi:10.1093/molbev/msad181)
Supplement: msad181_Supplementary_Data [file msad181_supplementary_data.zip › Tab.S5-Macroevolution_results_of_ours_Sha_Zhao_Combined.xlsx]

## Sheet: Ours_gene_origin
Ensembl	Gene name	GenTree	ProteinHistorian
ENSG00000144619	CNTN4	Euteleostomi	Bilateria
ENSG00000159216	RUNX1	Tetrapoda	Tetrapoda
ENSG00000204652	RPS26P8
ENSG00000044524	EPHA3	Euteleostomi	Bilateria
ENSG00000134532	SOX5	Euteleostomi	Deuterostomia
ENSG00000223532	HLA-B
ENSG00000140386	SCAPER	Euteleostomi	Deuterostomia
ENSG00000120725	SIL1	Euteleostomi	Opisthokonta
ENSG00000069020	MAST4	Euteleostomi	Eukaryota
ENSG00000076928	ARHGEF1	Euteleostomi	Eutheria
ENSG00000073969	NSF	Euteleostomi	Eukaryota
ENSG00000223654	FLOT1
ENSG00000196220	SRGAP3	Euteleostomi	Bilateria
ENSG00000197912	SPG7	Euteleostomi	HUMAN
ENSG00000258325	ITFG2-AS1
ENSG00000076356	PLXNA2	Euteleostomi	Bilateria
ENSG00000105426	PTPRS	Euteleostomi	Bilateria
ENSG00000196937	FAM3C	Tetrapoda	Euteleostomi
ENSG00000140374	ETFA	Euteleostomi	Cellular_Organisms
ENSG00000225493	LINC01107
ENSG00000264070	DND1P1
ENSG00000223629	DEFA8P
ENSG00000039560	RAI14	Euteleostomi	Euteleostomi
ENSG00000168852	TPTE2P5
ENSG00000222019	URAHP	Euteleostomi
ENSG00000138316	ADAMTS14	Euteleostomi	Euteleostomi
ENSG00000137710	RDX	Euteleostomi	Bilateria
ENSG00000185942	NKAIN3	Tetrapoda	Chordata
ENSG00000104833	TUBB4A	Tetrapoda	Eukaryota
ENSG00000152767	FARP1	Euteleostomi	Bilateria
ENSG00000023171	GRAMD1B	Euteleostomi	Bilateria
ENSG00000003249	DBNDD1	Euteleostomi	Tetrapoda
ENSG00000184672	RALYL	Euteleostomi	Euteleostomi
ENSG00000163792	TCF23	Euteleostomi	Mammalia
ENSG00000135547	HEY2	Tetrapoda	Chordata
ENSG00000184985	SORCS2	Euteleostomi	Tetrapoda
ENSG00000104067	TJP1	Euteleostomi	Bilateria
ENSG00000206511	GABBR1
ENSG00000166833	NAV2	Euteleostomi	Bilateria
ENSG00000123416	TUBA1B	Euteleostomi	Eukaryota
ENSG00000143970	ASXL2	Euteleostomi	Tetrapoda
ENSG00000185294	SPPL2C	Theria
ENSG00000075399	VPS9D1	Euteleostomi	Euteleostomi
ENSG00000112462	OR12D3	Theria	HUMAN
ENSG00000139636	LMBR1L	Euteleostomi	Bilateria
ENSG00000108599	AKAP10	Euteleostomi	Bilateria
ENSG00000174482	LINGO2	Euteleostomi	Euteleostomi
ENSG00000002745	WNT16	Euteleostomi	Euteleostomi
ENSG00000106336	FBXO24	Tetrapoda	Theria
ENSG00000153814	JAZF1	Euteleostomi	Euteleostomi
ENSG00000111912	NCOA7	Euteleostomi	Tetrapoda
ENSG00000228398	HMGN2P25
ENSG00000139514	SLC7A1	Euteleostomi	Deuterostomia
ENSG00000178568	ERBB4	Euteleostomi	Bilateria
ENSG00000178773	CPNE7	Euteleostomi	Euteleostomi
ENSG00000277268	LHX1-DT
ENSG00000115762	PLEKHB2	Euteleostomi	Deuterostomia
ENSG00000140995	DEF8	Euteleostomi	Bilateria
ENSG00000079691	CARMIL1	Euteleostomi	Bilateria
ENSG00000041353	RAB27B	Euteleostomi	Mammalia
ENSG00000225543	C6orf15
ENSG00000138640	FAM13A	Euteleostomi	Tetrapoda
ENSG00000073849	ST6GAL1	Euteleostomi	Euteleostomi
ENSG00000204540	PSORS1C1	Theria	Homininae
ENSG00000186153	WWOX	Euteleostomi	HUMAN
ENSG00000198211		Tetrapoda	Eukaryota
ENSG00000143641	GALNT2	Euteleostomi	Bilateria
ENSG00000228696	ARL17B	Hominoidea
ENSG00000149972	CNTN5	Tetrapoda	Bilateria
ENSG00000072422	RHOBTB1	Tetrapoda	Deuterostomia
ENSG00000145832	SLC25A48	Euteleostomi	Chordata
ENSG00000206337	HCP5
ENSG00000122574	WIPF3	Amniota	Eutheria
ENSG00000108379	WNT3	Euteleostomi	Euteleostomi
ENSG00000073921	PICALM	Euteleostomi	Bilateria
ENSG00000180822	PSMG4	Euteleostomi	Theria
ENSG00000223959	AFG3L1P
ENSG00000144283	PKP4	Euteleostomi	Bilateria
ENSG00000241749	RPSAP52
ENSG00000196230	TUBB	Tetrapoda	Eukaryota
ENSG00000169155	ZBTB43	Tetrapoda	Euteleostomi
ENSG00000185324	CDK10	Euteleostomi	Deuterostomia
ENSG00000109189	USP46	Euteleostomi	Eukaryota
ENSG00000240130	OR5V1
ENSG00000259240	MIR4713HG
ENSG00000120071	KANSL1	Euteleostomi	Mammalia
ENSG00000134030	CTIF	Euteleostomi	Mammalia
ENSG00000187741	FANCA	Euteleostomi	Amniota
ENSG00000224156	TUBB
ENSG00000139549	DHH	Euteleostomi	Bilateria
ENSG00000167553	TUBA1C	Euteleostomi	Eukaryota
ENSG00000111199	TRPV4	Euteleostomi	Euteleostomi
ENSG00000015413	DPEP1	Euteleostomi	Opisthokonta
ENSG00000137869	CYP19A1	Euteleostomi	Euteleostomi
ENSG00000130038	CRACR2A	Euteleostomi	Deuterostomia
ENSG00000229170
ENSG00000186143	PRR30		Euarchontoglires
ENSG00000141569	TRIM65	Euteleostomi	Tetrapoda
ENSG00000078018	MAP2	Euteleostomi	Euteleostomi
ENSG00000258839	MC1R	Euteleostomi
ENSG00000092964	DPYSL2	Euteleostomi	Bilateria
ENSG00000231659	UBQLN1P1
ENSG00000139323	POC1B	Euteleostomi	Deuterostomia
ENSG00000151322	NPAS3	Euteleostomi	Euteleostomi
ENSG00000189056	RELN	Euteleostomi	Deuterostomia
ENSG00000104765	BNIP3L	Euteleostomi	Euteleostomi
ENSG00000168959	GRM5	Euteleostomi	Bilateria
ENSG00000182871	COL18A1	Euteleostomi	Chordata
ENSG00000157851	DPYSL5	Euteleostomi	Euteleostomi
ENSG00000261373	VPS9D1-AS1
ENSG00000178694	NSUN3	Euteleostomi	Euteleostomi
ENSG00000214894	LINC00243
ENSG00000122550	KLHL7	Euteleostomi	HUMAN
ENSG00000172992	DCAKD	Euteleostomi	Cellular_Organisms
ENSG00000138028	CGREF1	Euteleostomi	Theria
ENSG00000224729	PCOLCE-AS1
ENSG00000138073	PREB	Euteleostomi	Mammalia
ENSG00000234745	HLA-B	Eutheria
ENSG00000232169	ABCF1
ENSG00000141002	TCF25	Euteleostomi	Eukaryota
ENSG00000263608	RN7SL353P
ENSG00000120594	PLXDC2	Tetrapoda	Bilateria
ENSG00000233323	TNXB
ENSG00000174145	NWD2	Euteleostomi	Bilateria
ENSG00000072832	CRMP1	Amniota	Bilateria
ENSG00000138821	SLC39A8	Tetrapoda	Tetrapoda
ENSG00000189159	JPT1	Tetrapoda	Theria
ENSG00000136830	NIBAN2	Euteleostomi	Chordata
ENSG00000133812	SBF2	Euteleostomi	Bilateria
ENSG00000204991	SPIRE2	Euteleostomi	Euteleostomi
ENSG00000226710	SNHG32
ENSG00000264589	MAPT-AS1
ENSG00000137312	FLOT1	Euteleostomi	Theria
ENSG00000171310	CHST11	Euteleostomi	Euteleostomi
ENSG00000129993	CBFA2T3	Euteleostomi	Euteleostomi
ENSG00000135540	NHSL1	Euteleostomi	Euteleostomi
ENSG00000196730	DAPK1	Euteleostomi	Euteleostomi
ENSG00000065320	NTN1	Euteleostomi	Bilateria
ENSG00000144218	AFF3	Euteleostomi	Amniota
ENSG00000140368	PSTPIP1	Euteleostomi	Deuterostomia
ENSG00000132329	RAMP1	Euteleostomi	Euteleostomi
ENSG00000182256	GABRG3	Tetrapoda	Euteleostomi
ENSG00000075275	CELSR1	Euteleostomi	Eukaryota
ENSG00000105738	SIPA1L3	Euteleostomi	Bilateria
ENSG00000167522	ANKRD11	Euteleostomi	Euteleostomi
ENSG00000126856	PRDM7	Mammalia
ENSG00000230102	LINC02028
ENSG00000102908	NFAT5	Euteleostomi	Euteleostomi
ENSG00000169302	STK32A	Euteleostomi	Bilateria
ENSG00000180263	FGD6	Euteleostomi	Euteleostomi
ENSG00000143367	TUFT1	Euteleostomi	Amniota
ENSG00000140945	CDH13	Euteleostomi	Tetrapoda
ENSG00000253382	POU5F1P2
ENSG00000260075	NSFP1
ENSG00000271538	LINC02427
ENSG00000131620	ANO1	Euteleostomi	Deuterostomia
ENSG00000164816	DEFA5		Euarchontoglires
ENSG00000267586	LINC00907
ENSG00000070367	EXOC5	Euteleostomi	Opisthokonta
ENSG00000245573	BDNF-AS
ENSG00000143994	ABHD1	Euteleostomi	Eukaryota
ENSG00000263715	LINC02210-CRHR1
ENSG00000151148	UBE3B	Euteleostomi	Bilateria
ENSG00000264030	RN7SL66P
ENSG00000167548	KMT2D	Euteleostomi	Bilateria
ENSG00000179399	GPC5	Euteleostomi	Euteleostomi
ENSG00000084693	AGBL5	Euteleostomi	Deuterostomia
ENSG00000158805	ZNF276	Euteleostomi	Euteleostomi
ENSG00000115808	STRN	Euteleostomi	Opisthokonta
ENSG00000250588		Euteleostomi
ENSG00000176715	ACSF3	Euteleostomi	Bilateria
ENSG00000106617	PRKAG2	Tetrapoda	Eukaryota
ENSG00000120868	APAF1	Euteleostomi	Euteleostomi
ENSG00000184178	SCFD2	Euteleostomi	Deuterostomia
ENSG00000102452	NALCN	Euteleostomi	Opisthokonta
ENSG00000168477	TNXB	Tetrapoda	Bilateria
ENSG00000125447	GGA3	Euteleostomi	Chordata
ENSG00000099282	TSPAN15	Euteleostomi	Euteleostomi
ENSG00000158792	SPATA2L	Mammalia	Mammalia
ENSG00000233439	PSORS1C1
ENSG00000074590	NUAK1	Euteleostomi	HUMAN
ENSG00000198838	RYR3	Euteleostomi	Bilateria
ENSG00000106536	POU6F2	Euteleostomi	Euteleostomi
ENSG00000177119	ANO6	Euteleostomi	Deuterostomia
ENSG00000157064	NMNAT2	Euteleostomi	Chordata
ENSG00000166974	MAPRE2	Euteleostomi	Amniota
ENSG00000167552	TUBA1A	Euteleostomi	Eukaryota
ENSG00000181031	RPH3AL	Euteleostomi	Tetrapoda
ENSG00000225190	PLEKHM1	Euteleostomi
ENSG00000176204	LRRTM4	Euteleostomi	Amniota
ENSG00000123243	ITIH5	Euteleostomi	HUMAN
ENSG00000204542	C6orf15	Theria	Theria
ENSG00000158270	COLEC12	Euteleostomi	Bilateria
ENSG00000144406	UNC80	Euteleostomi	Bilateria
ENSG00000204574	ABCF1	Euteleostomi	Theria
ENSG00000136448	NMT1	Euteleostomi	Eukaryota
ENSG00000163697	APBB2	Euteleostomi	Bilateria
ENSG00000185924	RTN4RL1	Euteleostomi	Euteleostomi
ENSG00000183287	CCBE1	Euteleostomi	Euteleostomi
ENSG00000122786	CALD1	Euteleostomi	Euteleostomi
ENSG00000187164	SHTN1	Tetrapoda	Euteleostomi
ENSG00000128791	TWSG1	Euteleostomi	Deuterostomia
ENSG00000069849	ATP1B3	Tetrapoda	Euteleostomi
ENSG00000084764	MAPRE3	Euteleostomi	Opisthokonta
ENSG00000224128	LINC01248
ENSG00000165633	VSTM4	Euteleostomi	Mammalia
ENSG00000167523	SPATA33	Mammalia	Euarchontoglires
ENSG00000205744	DENND1C	Euteleostomi	Chordata
ENSG00000120088	CRHR1	Euteleostomi	Euteleostomi
ENSG00000186868	MAPT	Euteleostomi	Deuterostomia
ENSG00000173452	TMEM196	Euteleostomi	Amniota
ENSG00000141013	GAS8	Euteleostomi	Deuterostomia
ENSG00000258947	TUBB3	Tetrapoda
ENSG00000100055	CYTH4	Euteleostomi	Theria
ENSG00000148848	ADAM12	Euteleostomi	Bilateria
ENSG00000140526	ABHD2	Euteleostomi	Deuterostomia

## Sheet: Ours_GenTree
CladeNo	CladeName	Num_BA_genes	Num_total_genes	pvalue
0	Euteleostomi	145	12189	8.7795e-09
1	Tetrapoda	20	2186	0.5132
2	Amniota	2	668	0.98447
3	Mammalia	3	1200	0.99892
4	Theria	4	1070	0.98861
5	Eutheria	1	1144	0.99998
6	Boreoeutheria	0	162	1
7	Euarchontoglires	0	66	1
8	Simiiformes	0	154	1
9	Catarrhini	0	120	1
10	Hominoidea	1	82	0.52437
11	Hominidae	0	77	1
12	Homininae	0	162	1
13	Homo Sapiens	0	182	1

## Sheet: Ours_ProteinHistorian
CladeNo	CladeName	Num_BA_genes	Num_total_genes	pvalue
0	HUMAN	6	612	0.51834
1	Homininae	1	362	0.96812
2	Catarrhini	0	501	1
3	Euarchontoglires	3	418	0.7562
4	Eutheria	2	784	0.99543
5	Theria	8	1553	0.98184
6	Mammalia	7	818	0.65485
7	Amniota	6	996	0.91202
8	Tetrapoda	10	1110	0.60356
9	Euteleostomi	40	2917	0.0081418
10	Chordata	8	815	0.50373
11	Deuterostomia	18	1646	0.28899
12	Bilateria	38	2525	0.0021176
13	Opisthokonta	6	681	0.6228
14	Eukaryota	14	1632	0.68227
15	Cellular_Organisms	2	566	0.97117

## Sheet: Sha_gene_origin
Ensembl	Gene name	GenTree	ProteinHistorian
ENSG00000228474	OST4	Euteleostomi
ENSG00000084693	AGBL5	Euteleostomi	Deuterostomia
ENSG00000256762	STH	Eutheria
ENSG00000084764	MAPRE3	Euteleostomi	Opisthokonta
ENSG00000138073	PREB	Euteleostomi	Mammalia
ENSG00000120088	CRHR1	Euteleostomi	Euteleostomi
ENSG00000141002	TCF25	Euteleostomi	Eukaryota
ENSG00000185294	SPPL2C	Theria
ENSG00000185829	ARL17A	Eutheria	Homininae
ENSG00000159314	ARHGAP27	Euteleostomi
ENSG00000108379	WNT3	Euteleostomi	Euteleostomi
ENSG00000138080	EMILIN1	Euteleostomi	Euteleostomi
ENSG00000073969	NSF	Euteleostomi	Eukaryota
ENSG00000167553	TUBA1C	Euteleostomi	Eukaryota
ENSG00000075275	CELSR1	Euteleostomi	Eukaryota
ENSG00000119514	GALNT12	Euteleostomi	Euteleostomi
ENSG00000119777	TMEM214	Euteleostomi	Deuterostomia
ENSG00000138640	FAM13A	Euteleostomi	Tetrapoda
ENSG00000123243	ITIH5	Euteleostomi	HUMAN
ENSG00000186868	MAPT	Euteleostomi	Deuterostomia
ENSG00000204475	NCR3	Eutheria	Eutheria
ENSG00000258947	TUBB3	Tetrapoda
ENSG00000138030	KHK	Euteleostomi	Deuterostomia
ENSG00000167550	RHEBL1	Mammalia	Eutheria
ENSG00000204516	MICB	Simiiformes	Euarchontoglires
ENSG00000135547	HEY2	Tetrapoda	Chordata
ENSG00000225190	PLEKHM1	Euteleostomi
ENSG00000167552	TUBA1A	Euteleostomi	Eukaryota
ENSG00000163792	TCF23	Euteleostomi	Mammalia
ENSG00000123416	TUBA1B	Euteleostomi	Eukaryota
ENSG00000139549	DHH	Euteleostomi	Bilateria
ENSG00000258839	MC1R	Euteleostomi
ENSG00000003249	DBNDD1	Euteleostomi	Tetrapoda
ENSG00000140995	DEF8	Euteleostomi	Bilateria
ENSG00000204991	SPIRE2	Euteleostomi	Euteleostomi
ENSG00000204469	PRRC2A	Euteleostomi
ENSG00000175745	NR2F1	Euteleostomi	Bilateria
ENSG00000139636	LMBR1L	Euteleostomi	Bilateria
ENSG00000143994	ABHD1	Euteleostomi	Eukaryota
ENSG00000100416	TRMU	Euteleostomi	Euteleostomi
ENSG00000157851	DPYSL5	Euteleostomi	Euteleostomi
ENSG00000176681	LRRC37A	Homo Sapiens	Theria
ENSG00000228696	ARL17B	Hominoidea
ENSG00000204472	AIF1	Theria	Catarrhini
ENSG00000138028	CGREF1	Euteleostomi	Theria
ENSG00000182871	COL18A1	Euteleostomi	Chordata
ENSG00000113391	FAM172A	Euteleostomi	Bilateria
ENSG00000120071	KANSL1	Euteleostomi	Mammalia
ENSG00000078018	MAP2	Euteleostomi	Euteleostomi
ENSG00000204482	LST1	Mammalia	Euarchontoglires
ENSG00000180346	TIGD2		Mammalia

## Sheet: Sha_GenTree
CladeNo	CladeName	Num_BA_genes	Num_total_genes	pvalue
0	Euteleostomi	38	12189	0.032429
1	Tetrapoda	2	2186	0.98105
2	Amniota	0	668	1
3	Mammalia	2	1200	0.82215
4	Theria	2	1070	0.76873
5	Eutheria	3	1144	0.56953
6	Boreoeutheria	0	162	1
7	Euarchontoglires	0	66	1
8	Simiiformes	1	154	0.32781
9	Catarrhini	0	120	1
10	Hominoidea	1	82	0.19032
11	Hominidae	0	77	1
12	Homininae	0	162	1
13	Homo Sapiens	1	182	0.37486

## Sheet: Sha_ProteinHistorian
CladeNo	CladeName	Num_BA_genes	Num_total_genes	pvalue
0	HUMAN	1	612	0.76733
1	Homininae	1	362	0.57529
2	Catarrhini	1	501	0.69574
3	Euarchontoglires	2	418	0.25634
4	Eutheria	2	784	0.55322
5	Theria	2	1553	0.88898
6	Mammalia	4	818	0.12351
7	Amniota	0	996	1
8	Tetrapoda	2	1110	0.74228
9	Euteleostomi	8	2917	0.37333
10	Chordata	2	815	0.57463
11	Deuterostomia	4	1646	0.54592
12	Bilateria	5	2525	0.72309
13	Opisthokonta	1	681	0.80323
14	Eukaryota	7	1632	0.082995
15	Cellular_Organisms	0	566	1

## Sheet: Zhao_gene_origin
Ensembl	Gene name	GenTree	ProteinHistorian
ENSG00000107902	LHPP	Euteleostomi	Theria
ENSG00000188580	NKAIN2	Tetrapoda	Catarrhini
ENSG00000006831	ADIPOR2	Euteleostomi	Eukaryota
ENSG00000123213	NLN	Euteleostomi	Eukaryota
ENSG00000179104	TMTC2	Euteleostomi	Bilateria
ENSG00000107745	MICU1	Euteleostomi	Bilateria
ENSG00000160200	CBS	Euteleostomi	Cellular_Organisms
ENSG00000109854	HTATIP2	Euteleostomi	Euteleostomi
ENSG00000187097	ENTPD5	Euteleostomi	Opisthokonta
ENSG00000144647	POMGNT2	Euteleostomi	Euteleostomi
ENSG00000186895	FGF3	Euteleostomi	Euteleostomi
ENSG00000106536	POU6F2	Euteleostomi	Euteleostomi
ENSG00000108231	LGI1	Euteleostomi	Euteleostomi
ENSG00000145934	TENM2	Euteleostomi	Bilateria
ENSG00000198554	WDHD1	Euteleostomi	Eukaryota
ENSG00000102934	PLLP	Tetrapoda	Euteleostomi
ENSG00000143971	ETAA1	Tetrapoda	Tetrapoda
ENSG00000141447	OSBPL1A	Euteleostomi	Bilateria
ENSG00000178568	ERBB4	Euteleostomi	Bilateria
ENSG00000204576	PRR3	Theria	Eutheria
ENSG00000113805	CNTN3	Euteleostomi	Bilateria
ENSG00000132952	USPL1	Tetrapoda	Chordata
ENSG00000114423	CBLB	Euteleostomi	Bilateria
ENSG00000177000	MTHFR	Euteleostomi	Eukaryota
ENSG00000150556	LYPD6B	Tetrapoda	Amniota
ENSG00000149256	TENM4	Euteleostomi	Bilateria
ENSG00000078295	ADCY2	Amniota	Bilateria
ENSG00000163961	RNF168	Tetrapoda	Euteleostomi
ENSG00000105640	RPL18A	Euteleostomi	Eukaryota
ENSG00000105851	PIK3CG	Euteleostomi	Euteleostomi
ENSG00000231256	CFAP97D1	Theria
ENSG00000122884	P4HA1	Euteleostomi	Bilateria
ENSG00000164989	CCDC171	Euteleostomi	Mammalia
ENSG00000196090	PTPRT	Tetrapoda	Deuterostomia
ENSG00000157851	DPYSL5	Euteleostomi	Euteleostomi
ENSG00000185630	PBX1	Euteleostomi	Bilateria
ENSG00000105974	CAV1	Euteleostomi	Deuterostomia
ENSG00000175779	LINC02694	Eutheria	Homininae
ENSG00000198265	HELZ	Euteleostomi	Euteleostomi
ENSG00000137766	UNC13C	Euteleostomi	Bilateria
ENSG00000156140	ADAMTS3	Euteleostomi	Euteleostomi
ENSG00000102882	MAPK3	Euteleostomi	Eukaryota
ENSG00000074590	NUAK1	Euteleostomi	HUMAN
ENSG00000131165	CHMP1A	Euteleostomi	Eukaryota
ENSG00000170579	DLGAP1	Euteleostomi	Euteleostomi
ENSG00000140577	CRTC3	Euteleostomi	Theria
ENSG00000170959	DCDC1	Tetrapoda	Mammalia
ENSG00000159339	PADI4	Tetrapoda	Euteleostomi
ENSG00000151023	ENKUR	Euteleostomi	Deuterostomia
ENSG00000125492	BARHL1	Euteleostomi	Euteleostomi
ENSG00000066468	FGFR2	Euteleostomi	Bilateria
ENSG00000166348	USP54	Euteleostomi	Deuterostomia
ENSG00000104324	CPQ	Euteleostomi

## Sheet: Zhao_GenTree
CladeNo	CladeName	Num_BA_genes	Num_total_genes	pvalue
0	Euteleostomi	40	12189	0.033913
1	Tetrapoda	9	2186	0.13526
2	Amniota	1	668	0.84293
3	Mammalia	0	1200	1
4	Theria	2	1070	0.7961
5	Eutheria	1	1144	0.95967
6	Boreoeutheria	0	162	1
7	Euarchontoglires	0	66	1
8	Simiiformes	0	154	1
9	Catarrhini	0	120	1
10	Hominoidea	0	82	1
11	Hominidae	0	77	1
12	Homininae	0	162	1
13	Homo Sapiens	0	182	1

## Sheet: Zhao_ProteinHistorian
CladeNo	CladeName	Num_BA_genes	Num_total_genes	pvalue
0	HUMAN	1	612	0.82976
1	Homininae	1	362	0.64649
2	Catarrhini	1	501	0.76422
3	Euarchontoglires	0	418	1
4	Eutheria	1	784	0.89766
5	Theria	2	1553	0.94245
6	Mammalia	2	818	0.6821
7	Amniota	1	996	0.94573
8	Tetrapoda	1	1110	0.96154
9	Euteleostomi	14	2917	0.029912
10	Chordata	1	815	0.90668
11	Deuterostomia	4	1646	0.70003
12	Bilateria	13	2525	0.021928
13	Opisthokonta	1	681	0.86111
14	Eukaryota	7	1632	0.1784
15	Cellular_Organisms	1	566	0.80511

## Sheet: combined_gene_origin
Ensembl	geneSymbol	GenTree	ProteinHistorian
ENSG00000174145	NWD2	Euteleostomi	Bilateria
ENSG00000084693	AGBL5	Euteleostomi	Deuterostomia
ENSG00000107902	LHPP	Euteleostomi	Theria
ENSG00000222019	URAHP	Euteleostomi
ENSG00000140374	ETFA	Euteleostomi	Cellular_Organisms
ENSG00000143970	ASXL2	Euteleostomi	Tetrapoda
ENSG00000256762	STH	Eutheria
ENSG00000187741	FANCA	Euteleostomi	Amniota
ENSG00000138073	PREB	Euteleostomi	Mammalia
ENSG00000141569	TRIM65	Euteleostomi	Tetrapoda
ENSG00000198838	RYR3	Euteleostomi	Bilateria
ENSG00000187097	ENTPD5	Euteleostomi	Opisthokonta
ENSG00000185324	CDK10	Euteleostomi	Deuterostomia
ENSG00000186895	FGF3	Euteleostomi	Euteleostomi
ENSG00000185829	ARL17A	Eutheria	Homininae
ENSG00000145832	SLC25A48	Euteleostomi	Chordata
ENSG00000136830	NIBAN2	Euteleostomi	Chordata
ENSG00000198211		Tetrapoda	Eukaryota
ENSG00000075275	CELSR1	Euteleostomi	Eukaryota
ENSG00000167553	TUBA1C	Euteleostomi	Eukaryota
ENSG00000153814	JAZF1	Euteleostomi	Euteleostomi
ENSG00000119514	GALNT12	Euteleostomi	Euteleostomi
ENSG00000186868	MAPT	Euteleostomi	Deuterostomia
ENSG00000204475	NCR3	Eutheria	Eutheria
ENSG00000167550	RHEBL1	Mammalia	Eutheria
ENSG00000225190	PLEKHM1	Euteleostomi
ENSG00000204516	MICB	Simiiformes	Euarchontoglires
ENSG00000196230	TUBB	Tetrapoda	Eukaryota
ENSG00000150556	LYPD6B	Tetrapoda	Amniota
ENSG00000167552	TUBA1A	Euteleostomi	Eukaryota
ENSG00000076356	PLXNA2	Euteleostomi	Bilateria
ENSG00000078295	ADCY2	Amniota	Bilateria
ENSG00000163792	TCF23	Euteleostomi	Mammalia
ENSG00000163697	APBB2	Euteleostomi	Bilateria
ENSG00000105640	RPL18A	Euteleostomi	Eukaryota
ENSG00000109189	USP46	Euteleostomi	Eukaryota
ENSG00000125447	GGA3	Euteleostomi	Chordata
ENSG00000231256	CFAP97D1	Theria
ENSG00000122884	P4HA1	Euteleostomi	Bilateria
ENSG00000100416	TRMU	Euteleostomi	Euteleostomi
ENSG00000144619	CNTN4	Euteleostomi	Bilateria
ENSG00000002745	WNT16	Euteleostomi	Euteleostomi
ENSG00000176715	ACSF3	Euteleostomi	Bilateria
ENSG00000228696	ARL17B	Hominoidea
ENSG00000137766	UNC13C	Euteleostomi	Bilateria
ENSG00000137710	RDX	Euteleostomi	Bilateria
ENSG00000102882	MAPK3	Euteleostomi	Eukaryota
ENSG00000069020	MAST4	Euteleostomi	Eukaryota
ENSG00000131165	CHMP1A	Euteleostomi	Eukaryota
ENSG00000182871	COL18A1	Euteleostomi	Chordata
ENSG00000140526	ABHD2	Euteleostomi	Deuterostomia
ENSG00000159339	PADI4	Tetrapoda	Euteleostomi
ENSG00000151023	ENKUR	Euteleostomi	Deuterostomia
ENSG00000108599	AKAP10	Euteleostomi	Bilateria
ENSG00000120725	SIL1	Euteleostomi	Opisthokonta
ENSG00000188580	NKAIN2	Tetrapoda	Catarrhini
ENSG00000185924	RTN4RL1	Euteleostomi	Euteleostomi
ENSG00000139514	SLC7A1	Euteleostomi	Deuterostomia
ENSG00000144406	UNC80	Euteleostomi	Bilateria
ENSG00000179104	TMTC2	Euteleostomi	Bilateria
ENSG00000132329	RAMP1	Euteleostomi	Euteleostomi
ENSG00000134532	SOX5	Euteleostomi	Deuterostomia
ENSG00000129993	CBFA2T3	Euteleostomi	Euteleostomi
ENSG00000168477	TNXB	Tetrapoda	Bilateria
ENSG00000079691	CARMIL1	Euteleostomi	Bilateria
ENSG00000120088	CRHR1	Euteleostomi	Euteleostomi
ENSG00000109854	HTATIP2	Euteleostomi	Euteleostomi
ENSG00000141013	GAS8	Euteleostomi	Deuterostomia
ENSG00000159314	ARHGAP27	Euteleostomi
ENSG00000108379	WNT3	Euteleostomi	Euteleostomi
ENSG00000015413	DPEP1	Euteleostomi	Opisthokonta
ENSG00000144218	AFF3	Euteleostomi	Amniota
ENSG00000073969	NSF	Euteleostomi	Eukaryota
ENSG00000180822	PSMG4	Euteleostomi	Theria
ENSG00000171310	CHST11	Euteleostomi	Euteleostomi
ENSG00000258947	TUBB3	Tetrapoda
ENSG00000141447	OSBPL1A	Euteleostomi	Bilateria
ENSG00000178568	ERBB4	Euteleostomi	Bilateria
ENSG00000204576	PRR3	Theria	Eutheria
ENSG00000138030	KHK	Euteleostomi	Deuterostomia
ENSG00000132952	USPL1	Tetrapoda	Chordata
ENSG00000114423	CBLB	Euteleostomi	Bilateria
ENSG00000135547	HEY2	Tetrapoda	Chordata
ENSG00000196937	FAM3C	Tetrapoda	Euteleostomi
ENSG00000151322	NPAS3	Euteleostomi	Euteleostomi
ENSG00000070367	EXOC5	Euteleostomi	Opisthokonta
ENSG00000115808	STRN	Euteleostomi	Opisthokonta
ENSG00000149256	TENM4	Euteleostomi	Bilateria
ENSG00000258839	MC1R	Euteleostomi
ENSG00000123416	TUBA1B	Euteleostomi	Eukaryota
ENSG00000003249	DBNDD1	Euteleostomi	Tetrapoda
ENSG00000163961	RNF168	Tetrapoda	Euteleostomi
ENSG00000205744	DENND1C	Euteleostomi	Chordata
ENSG00000143994	ABHD1	Euteleostomi	Eukaryota
ENSG00000167548	KMT2D	Euteleostomi	Bilateria
ENSG00000187164	SHTN1	Tetrapoda	Euteleostomi
ENSG00000164989	CCDC171	Euteleostomi	Mammalia
ENSG00000106336	FBXO24	Tetrapoda	Theria
ENSG00000139323	POC1B	Euteleostomi	Deuterostomia
ENSG00000175779	LINC02694	Eutheria	Homininae
ENSG00000198265	HELZ	Euteleostomi	Euteleostomi
ENSG00000178694	NSUN3	Euteleostomi	Euteleostomi
ENSG00000144283	PKP4	Euteleostomi	Bilateria
ENSG00000126856	PRDM7	Mammalia
ENSG00000170959	DCDC1	Tetrapoda	Mammalia
ENSG00000204542	C6orf15	Theria	Theria
ENSG00000113391	FAM172A	Euteleostomi	Bilateria
ENSG00000183287	CCBE1	Euteleostomi	Euteleostomi
ENSG00000197912	SPG7	Euteleostomi	HUMAN
ENSG00000136448	NMT1	Euteleostomi	Eukaryota
ENSG00000140386	SCAPER	Euteleostomi	Deuterostomia
ENSG00000140368	PSTPIP1	Euteleostomi	Deuterostomia
ENSG00000120071	KANSL1	Euteleostomi	Mammalia
ENSG00000044524	EPHA3	Euteleostomi	Bilateria
ENSG00000066468	FGFR2	Euteleostomi	Bilateria
ENSG00000078018	MAP2	Euteleostomi	Euteleostomi
ENSG00000166348	USP54	Euteleostomi	Deuterostomia
ENSG00000106617	PRKAG2	Tetrapoda	Eukaryota
ENSG00000179399	GPC5	Euteleostomi	Euteleostomi
ENSG00000189056	RELN	Euteleostomi	Deuterostomia
ENSG00000104324	CPQ	Euteleostomi
ENSG00000228474	OST4	Euteleostomi
ENSG00000120594	PLXDC2	Tetrapoda	Bilateria
ENSG00000006831	ADIPOR2	Euteleostomi	Eukaryota
ENSG00000133812	SBF2	Euteleostomi	Bilateria
ENSG00000185942	NKAIN3	Tetrapoda	Chordata
ENSG00000123213	NLN	Euteleostomi	Eukaryota
ENSG00000165633	VSTM4	Euteleostomi	Mammalia
ENSG00000189159	JPT1	Tetrapoda	Theria
ENSG00000158805	ZNF276	Euteleostomi	Euteleostomi
ENSG00000141002	TCF25	Euteleostomi	Eukaryota
ENSG00000184672	RALYL	Euteleostomi	Euteleostomi
ENSG00000149972	CNTN5	Tetrapoda	Bilateria
ENSG00000143367	TUFT1	Euteleostomi	Amniota
ENSG00000176204	LRRTM4	Euteleostomi	Amniota
ENSG00000144647	POMGNT2	Euteleostomi	Euteleostomi
ENSG00000069849	ATP1B3	Tetrapoda	Euteleostomi
ENSG00000184985	SORCS2	Euteleostomi	Tetrapoda
ENSG00000196220	SRGAP3	Euteleostomi	Bilateria
ENSG00000111912	NCOA7	Euteleostomi	Tetrapoda
ENSG00000119777	TMEM214	Euteleostomi	Deuterostomia
ENSG00000138640	FAM13A	Euteleostomi	Tetrapoda
ENSG00000250588		Euteleostomi
ENSG00000198554	WDHD1	Euteleostomi	Eukaryota
ENSG00000159216	RUNX1	Tetrapoda	Tetrapoda
ENSG00000113805	CNTN3	Euteleostomi	Bilateria
ENSG00000122574	WIPF3	Amniota	Eutheria
ENSG00000177000	MTHFR	Euteleostomi	Eukaryota
ENSG00000169155	ZBTB43	Tetrapoda	Euteleostomi
ENSG00000105738	SIPA1L3	Euteleostomi	Bilateria
ENSG00000104833	TUBB4A	Tetrapoda	Eukaryota
ENSG00000138821	SLC39A8	Tetrapoda	Tetrapoda
ENSG00000152767	FARP1	Euteleostomi	Bilateria
ENSG00000104765	BNIP3L	Euteleostomi	Euteleostomi
ENSG00000092964	DPYSL2	Euteleostomi	Bilateria
ENSG00000140945	CDH13	Euteleostomi	Tetrapoda
ENSG00000104067	TJP1	Euteleostomi	Bilateria
ENSG00000158270	COLEC12	Euteleostomi	Bilateria
ENSG00000140995	DEF8	Euteleostomi	Bilateria
ENSG00000105851	PIK3CG	Euteleostomi	Euteleostomi
ENSG00000175745	NR2F1	Euteleostomi	Bilateria
ENSG00000139636	LMBR1L	Euteleostomi	Bilateria
ENSG00000177119	ANO6	Euteleostomi	Deuterostomia
ENSG00000157851	DPYSL5	Euteleostomi	Euteleostomi
ENSG00000176681	LRRC37A	Homo Sapiens	Theria
ENSG00000115762	PLEKHB2	Euteleostomi	Deuterostomia
ENSG00000158792	SPATA2L	Mammalia	Mammalia
ENSG00000166974	MAPRE2	Euteleostomi	Amniota
ENSG00000181031	RPH3AL	Euteleostomi	Tetrapoda
ENSG00000204472	AIF1	Theria	Catarrhini
ENSG00000135540	NHSL1	Euteleostomi	Euteleostomi
ENSG00000128791	TWSG1	Euteleostomi	Deuterostomia
ENSG00000138028	CGREF1	Euteleostomi	Theria
ENSG00000112462	OR12D3	Theria	HUMAN
ENSG00000099282	TSPAN15	Euteleostomi	Euteleostomi
ENSG00000170579	DLGAP1	Euteleostomi	Euteleostomi
ENSG00000140577	CRTC3	Euteleostomi	Theria
ENSG00000166833	NAV2	Euteleostomi	Bilateria
ENSG00000130038	CRACR2A	Euteleostomi	Deuterostomia
ENSG00000178773	CPNE7	Euteleostomi	Euteleostomi
ENSG00000023171	GRAMD1B	Euteleostomi	Bilateria
ENSG00000125492	BARHL1	Euteleostomi	Euteleostomi
ENSG00000148848	ADAM12	Euteleostomi	Bilateria
ENSG00000151148	UBE3B	Euteleostomi	Bilateria
ENSG00000168959	GRM5	Euteleostomi	Bilateria
ENSG00000234745	HLA-B	Eutheria
ENSG00000041353	RAB27B	Euteleostomi	Mammalia
ENSG00000204482	LST1	Mammalia	Euarchontoglires
ENSG00000184178	SCFD2	Euteleostomi	Deuterostomia
ENSG00000107745	MICU1	Euteleostomi	Bilateria
ENSG00000084764	MAPRE3	Euteleostomi	Opisthokonta
ENSG00000160200	CBS	Euteleostomi	Cellular_Organisms
ENSG00000182256	GABRG3	Tetrapoda	Euteleostomi
ENSG00000172992	DCAKD	Euteleostomi	Cellular_Organisms
ENSG00000167522	ANKRD11	Euteleostomi	Euteleostomi
ENSG00000185294	SPPL2C	Theria
ENSG00000196730	DAPK1	Euteleostomi	Euteleostomi
ENSG00000106536	POU6F2	Euteleostomi	Euteleostomi
ENSG00000108231	LGI1	Euteleostomi	Euteleostomi
ENSG00000138080	EMILIN1	Euteleostomi	Euteleostomi
ENSG00000157064	NMNAT2	Euteleostomi	Chordata
ENSG00000102908	NFAT5	Euteleostomi	Euteleostomi
ENSG00000204574	ABCF1	Euteleostomi	Theria
ENSG00000072832	CRMP1	Amniota	Bilateria
ENSG00000122550	KLHL7	Euteleostomi	HUMAN
ENSG00000145934	TENM2	Euteleostomi	Bilateria
ENSG00000123243	ITIH5	Euteleostomi	HUMAN
ENSG00000102934	PLLP	Tetrapoda	Euteleostomi
ENSG00000143971	ETAA1	Tetrapoda	Tetrapoda
ENSG00000073849	ST6GAL1	Euteleostomi	Euteleostomi
ENSG00000122786	CALD1	Euteleostomi	Euteleostomi
ENSG00000102452	NALCN	Euteleostomi	Opisthokonta
ENSG00000073921	PICALM	Euteleostomi	Bilateria
ENSG00000204540	PSORS1C1	Theria	Homininae
ENSG00000134030	CTIF	Euteleostomi	Mammalia
ENSG00000138316	ADAMTS14	Euteleostomi	Euteleostomi
ENSG00000065320	NTN1	Euteleostomi	Bilateria
ENSG00000139549	DHH	Euteleostomi	Bilateria
ENSG00000075399	VPS9D1	Euteleostomi	Euteleostomi
ENSG00000105426	PTPRS	Euteleostomi	Bilateria
ENSG00000137312	FLOT1	Euteleostomi	Theria
ENSG00000204991	SPIRE2	Euteleostomi	Euteleostomi
ENSG00000204469	PRRC2A	Euteleostomi
ENSG00000174482	LINGO2	Euteleostomi	Euteleostomi
ENSG00000196090	PTPRT	Tetrapoda	Deuterostomia
ENSG00000105974	CAV1	Euteleostomi	Deuterostomia
ENSG00000185630	PBX1	Euteleostomi	Bilateria
ENSG00000173452	TMEM196	Euteleostomi	Amniota
ENSG00000039560	RAI14	Euteleostomi	Euteleostomi
ENSG00000167523	SPATA33	Mammalia	Euarchontoglires
ENSG00000180263	FGD6	Euteleostomi	Euteleostomi
ENSG00000156140	ADAMTS3	Euteleostomi	Euteleostomi
ENSG00000072422	RHOBTB1	Tetrapoda	Deuterostomia
ENSG00000074590	NUAK1	Euteleostomi	HUMAN
ENSG00000137869	CYP19A1	Euteleostomi	Euteleostomi
ENSG00000186153	WWOX	Euteleostomi	HUMAN
ENSG00000131620	ANO1	Euteleostomi	Deuterostomia
ENSG00000111199	TRPV4	Euteleostomi	Euteleostomi
ENSG00000076928	ARHGEF1	Euteleostomi	Eutheria
ENSG00000143641	GALNT2	Euteleostomi	Bilateria
ENSG00000100055	CYTH4	Euteleostomi	Theria
ENSG00000120868	APAF1	Euteleostomi	Euteleostomi
ENSG00000169302	STK32A	Euteleostomi	Bilateria
ENSG00000186143	PRR30		Euarchontoglires
ENSG00000180346	TIGD2		Mammalia
ENSG00000164816	DEFA5		Euarchontoglires

[truncated: 2 more sheets: combined_GenTree, combined_ProteinHistorian]
