# Supplementary material for: Evolution of Human Brain Left–Right Asymmetry: Old Genes with New Functions
Source: Mol Biol Evol. 2023 Aug 10;40(9):msad181. doi: 10.1093/molbev/msad181 (PMC10473864; doi:10.1093/molbev/msad181)
Supplement: msad181_Supplementary_Data [file msad181_supplementary_data.zip › Tab.S6-Brain_Specificity_Index_of_Species_Pairs_Across_Stages.xlsx]

## Sheet: BSI_species_stage
BSI_human

## Sheet: pvalue
pvalue
