# Supplementary material for: Evolution of Human Brain Left–Right Asymmetry: Old Genes with New Functions
Source: Mol Biol Evol. 2023 Aug 10;40(9):msad181. doi: 10.1093/molbev/msad181 (PMC10473864; doi:10.1093/molbev/msad181)
Supplement: msad181_Supplementary_Data [file msad181_supplementary_data.zip › Tab.S7-Asymmetry_Level_of_genes_for_two_donors-short.xlsx]

## Sheet: donor1_pvalue
region	pvalue	p.adjust
Total	0.906371	#N/A
BCd	0.255916	0.597138
Cun-pest	0.827727	0.993668
HCd	0.96734	0.993668
LIG	0.922408	0.993668
LiG-pest	0.00991486	0.138808
LOrG	0.0321099	0.22477
MFG-i	0.993668	0.993668
MFG-s	0.142843	0.595323
MTG-i	0.954788	0.993668
MTG-s	0.170092	0.595323
PoG-il	0.244813	0.597138
PoG-sl	0.955141	0.993668
PrG-sl	0.870441	0.993668
SIG	0.92544	0.993668

## Sheet: donor2_pvalue
region	pvalue	p.adjust
Total	0.999471	#N/A
ITG-its	0.790826	0.998354
ITG-mts	0.013953	0.167436
LIG	0.998354	0.998354
MFG-i	0.777604	0.998354
MFG-s	0.969875	0.998354
MTG-i	0.636318	0.998354
MTG-s	0.65898	0.998354
Pcu-i	0.977196	0.998354
Pcu-s	0.276079	0.998354
PoG-sl	0.866883	0.998354
PrG-il	0.927265	0.998354
SIG	0.987307	0.998354

## Sheet: donors_average_pvalue
region	pvalue	p.adjust
Total	0.99654	#N/A
LIG	0.952939	0.998426
MFG-i	0.992778	0.998426
MFG-s	0.120069	0.42024
MTG-i	0.998426	0.998426
MTG-s	0.0280739	0.196517
PoG-sl	0.974557	0.998426
SIG	0.906925	0.998426
