# Supplementary material for: Evolution of Human Brain Left–Right Asymmetry: Old Genes with New Functions
Source: Mol Biol Evol. 2023 Aug 10;40(9):msad181. doi: 10.1093/molbev/msad181 (PMC10473864; doi:10.1093/molbev/msad181)
Supplement: msad181_Supplementary_Data [file msad181_supplementary_data.zip › Tab.S1-Brain_Asymmetry_Traits_of_Two_Time_Periods.xlsx]

## Sheet: trait_description
time_period	brain_region	asymmetry_trait	left_trait	right_trait	trait_description
1	Crus I Cerebellum	25900-2.0_25902-2.0	25900-2.0	25902-2.0	Volume of grey matter in Crus I Cerebellum
1	Middle Temporal Gyrus, anterior division	25802-2.0_25803-2.0	25802-2.0	25803-2.0	Volume of grey matter in Middle Temporal Gyrus, anterior division
1	Parietal Operculum Cortex	25866-2.0_25867-2.0	25866-2.0	25867-2.0	Volume of grey matter in Parietal Operculum Cortex
1	Temporal Fusiform Cortex, anterior division	25854-2.0_25855-2.0	25854-2.0	25855-2.0	Volume of grey matter in Temporal Fusiform Cortex, anterior division
1	Amygdala	25888-2.0_25889-2.0	25888-2.0	25889-2.0	Volume of grey matter in Amygdala
1	Supramarginal Gyrus, posterior division	25820-2.0_25821-2.0	25820-2.0	25821-2.0	Volume of grey matter in Supramarginal Gyrus, posterior division
1	Juxtapositional Lobule Cortex (formerly Supplementary Motor Cortex)	25832-2.0_25833-2.0	25832-2.0	25833-2.0	Volume of grey matter in Juxtapositional Lobule Cortex (formerly Supplementary Motor Cortex)
1	Parahippocampal Gyrus, posterior division	25850-2.0_25851-2.0	25850-2.0	25851-2.0	Volume of grey matter in Parahippocampal Gyrus, posterior division
1	VIIIb Cerebellum	25912-2.0_25914-2.0	25912-2.0	25914-2.0	Volume of grey matter in VIIIb Cerebellum
1	VIIIa Cerebellum	25909-2.0_25911-2.0	25909-2.0	25911-2.0	Volume of grey matter in VIIIa Cerebellum
1	Cingulate Gyrus, posterior division	25840-2.0_25841-2.0	25840-2.0	25841-2.0	Volume of grey matter in Cingulate Gyrus, posterior division
1	Supramarginal Gyrus, anterior division	25818-2.0_25819-2.0	25818-2.0	25819-2.0	Volume of grey matter in Supramarginal Gyrus, anterior division
1	VI Cerebellum	25897-2.0_25899-2.0	25897-2.0	25899-2.0	Volume of grey matter in VI Cerebellum
1	Parahippocampal Gyrus, anterior division	25848-2.0_25849-2.0	25848-2.0	25849-2.0	Volume of grey matter in Parahippocampal Gyrus, anterior division
1	Inferior Temporal Gyrus, temporooccipital part	25812-2.0_25813-2.0	25812-2.0	25813-2.0	Volume of grey matter in Inferior Temporal Gyrus, temporooccipital part
1	Temporal Occipital Fusiform Cortex	25858-2.0_25859-2.0	25858-2.0	25859-2.0	Volume of grey matter in Temporal Occipital Fusiform Cortex
1	Angular Gyrus	25822-2.0_25823-2.0	25822-2.0	25823-2.0	Volume of grey matter in Angular Gyrus
1	Inferior Frontal Gyrus, pars triangularis	25790-2.0_25791-2.0	25790-2.0	25791-2.0	Volume of grey matter in Inferior Frontal Gyrus, pars triangularis
1	Pallidum	25884-2.0_25885-2.0	25884-2.0	25885-2.0	Volume of grey matter in Pallidum
1	Caudate	25880-2.0_25881-2.0	25880-2.0	25881-2.0	Volume of grey matter in Caudate
1	Lateral Occipital Cortex, inferior division	25826-2.0_25827-2.0	25826-2.0	25827-2.0	Volume of grey matter in Lateral Occipital Cortex, inferior division
1	Frontal Pole	25782-2.0_25783-2.0	25782-2.0	25783-2.0	Volume of grey matter in Frontal Pole
1	Cingulate Gyrus, anterior division	25838-2.0_25839-2.0	25838-2.0	25839-2.0	Volume of grey matter in Cingulate Gyrus, anterior division
1	V Cerebellum	25895-2.0_25896-2.0	25895-2.0	25896-2.0	Volume of grey matter in V Cerebellum
1	Middle Temporal Gyrus, temporooccipital part	25806-2.0_25807-2.0	25806-2.0	25807-2.0	Volume of grey matter in Middle Temporal Gyrus, temporooccipital part
1	Precentral Gyrus	25794-2.0_25795-2.0	25794-2.0	25795-2.0	Volume of grey matter in Precentral Gyrus
1	Inferior Temporal Gyrus, posterior division	25810-2.0_25811-2.0	25810-2.0	25811-2.0	Volume of grey matter in Inferior Temporal Gyrus, posterior division
1	X Cerebellum	25918-2.0_25920-2.0	25918-2.0	25920-2.0	Volume of grey matter in X Cerebellum
1	Planum Temporale	25872-2.0_25873-2.0	25872-2.0	25873-2.0	Volume of grey matter in Planum Temporale
1	Inferior Frontal Gyrus, pars opercularis	25792-2.0_25793-2.0	25792-2.0	25793-2.0	Volume of grey matter in Inferior Frontal Gyrus, pars opercularis
1	Planum Polare	25868-2.0_25869-2.0	25868-2.0	25869-2.0	Volume of grey matter in Planum Polare
1	Occipital Pole	25876-2.0_25877-2.0	25876-2.0	25877-2.0	Volume of grey matter in Occipital Pole
1	Supracalcarine Cortex	25874-2.0_25875-2.0	25874-2.0	25875-2.0	Volume of grey matter in Supracalcarine Cortex
1	Paracingulate Gyrus	25836-2.0_25837-2.0	25836-2.0	25837-2.0	Volume of grey matter in Paracingulate Gyrus
1	I-IV Cerebellum	25893-2.0_25894-2.0	25893-2.0	25894-2.0	Volume of grey matter in I-IV Cerebellum
1	Lateral Occipital Cortex, superior division	25824-2.0_25825-2.0	25824-2.0	25825-2.0	Volume of grey matter in Lateral Occipital Cortex, superior division
1	Intracalcarine Cortex	25828-2.0_25829-2.0	25828-2.0	25829-2.0	Volume of grey matter in Intracalcarine Cortex
1	Precuneous Cortex	25842-2.0_25843-2.0	25842-2.0	25843-2.0	Volume of grey matter in Precuneous Cortex
1	Lingual Gyrus	25852-2.0_25853-2.0	25852-2.0	25853-2.0	Volume of grey matter in Lingual Gyrus
1	Frontal Medial Cortex	25830-2.0_25831-2.0	25830-2.0	25831-2.0	Volume of grey matter in Frontal Medial Cortex
1	Superior Temporal Gyrus, anterior division	25798-2.0_25799-2.0	25798-2.0	25799-2.0	Volume of grey matter in Superior Temporal Gyrus, anterior division
1	Hippocampus	25886-2.0_25887-2.0	25886-2.0	25887-2.0	Volume of grey matter in Hippocampus
1	Insular Cortex	25784-2.0_25785-2.0	25784-2.0	25785-2.0	Volume of grey matter in Insular Cortex
1	Cuneal Cortex	25844-2.0_25845-2.0	25844-2.0	25845-2.0	Volume of grey matter in Cuneal Cortex
1	Thalamus	25878-2.0_25879-2.0	25878-2.0	25879-2.0	Volume of grey matter in Thalamus
1	Middle Frontal Gyrus	25788-2.0_25789-2.0	25788-2.0	25789-2.0	Volume of grey matter in Middle Frontal Gyrus
1	Central Opercular Cortex	25864-2.0_25865-2.0	25864-2.0	25865-2.0	Volume of grey matter in Central Opercular Cortex
1	Temporal Pole	25796-2.0_25797-2.0	25796-2.0	25797-2.0	Volume of grey matter in Temporal Pole
1	Crus II Cerebellum	25903-2.0_25905-2.0	25903-2.0	25905-2.0	Volume of grey matter in Crus II Cerebellum
1	Superior Parietal Lobule	25816-2.0_25817-2.0	25816-2.0	25817-2.0	Volume of grey matter in Superior Parietal Lobule
1	Superior Frontal Gyrus	25786-2.0_25787-2.0	25786-2.0	25787-2.0	Volume of grey matter in Superior Frontal Gyrus
1	Superior Temporal Gyrus, posterior division	25800-2.0_25801-2.0	25800-2.0	25801-2.0	Volume of grey matter in Superior Temporal Gyrus, posterior division
1	Frontal Orbital Cortex	25846-2.0_25847-2.0	25846-2.0	25847-2.0	Volume of grey matter in Frontal Orbital Cortex
1	Frontal Operculum Cortex	25862-2.0_25863-2.0	25862-2.0	25863-2.0	Volume of grey matter in Frontal Operculum Cortex
1	Middle Temporal Gyrus, posterior division	25804-2.0_25805-2.0	25804-2.0	25805-2.0	Volume of grey matter in Middle Temporal Gyrus, posterior division
1	Postcentral Gyrus	25814-2.0_25815-2.0	25814-2.0	25815-2.0	Volume of grey matter in Postcentral Gyrus
1	Occipital Fusiform Gyrus	25860-2.0_25861-2.0	25860-2.0	25861-2.0	Volume of grey matter in Occipital Fusiform Gyrus
1	VIIb Cerebellum	25906-2.0_25908-2.0	25906-2.0	25908-2.0	Volume of grey matter in VIIb Cerebellum
1	IX Cerebellum	25915-2.0_25917-2.0	25915-2.0	25917-2.0	Volume of grey matter in IX Cerebellum
1	Putamen	25882-2.0_25883-2.0	25882-2.0	25883-2.0	Volume of grey matter in Putamen
1	Inferior Temporal Gyrus, anterior division	25808-2.0_25809-2.0	25808-2.0	25809-2.0	Volume of grey matter in Inferior Temporal Gyrus, anterior division
1	Ventral Striatum	25890-2.0_25891-2.0	25890-2.0	25891-2.0	Volume of grey matter in Ventral Striatum
1	Temporal Fusiform Cortex, posterior division	25856-2.0_25857-2.0	25856-2.0	25857-2.0	Volume of grey matter in Temporal Fusiform Cortex, posterior division
1	Subcallosal Cortex	25834-2.0_25835-2.0	25834-2.0	25835-2.0	Volume of grey matter in Subcallosal Cortex
1	Heschl's Gyrus (includes H1 and H2)	25870-2.0_25871-2.0	25870-2.0	25871-2.0	Volume of grey matter in Heschl's Gyrus (includes H1 and H2)
1	thalamus	25011-2.0_25012-2.0	25011-2.0	25012-2.0	Volume of thalamus
1	pallidum	25017-2.0_25018-2.0	25017-2.0	25018-2.0	Volume of pallidum
1	amygdala	25021-2.0_25022-2.0	25021-2.0	25022-2.0	Volume of amygdala
1	putamen	25015-2.0_25016-2.0	25015-2.0	25016-2.0	Volume of putamen
1	hippocampus	25019-2.0_25020-2.0	25019-2.0	25020-2.0	Volume of hippocampus
1	caudate	25013-2.0_25014-2.0	25013-2.0	25014-2.0	Volume of caudate
1	accumbens	25023-2.0_25024-2.0	25023-2.0	25024-2.0	Volume of accumbens
1	posterior corona radiata	25323-2.0_25322-2.0	25323-2.0	25322-2.0	Mean L3 in posterior corona radiata on FA skeleton
1	anterior corona radiata	25271-2.0_25270-2.0	25271-2.0	25270-2.0	Mean L2 in anterior corona radiata on FA skeleton
1	superior longitudinal fasciculus	25241-2.0_25240-2.0	25241-2.0	25240-2.0	Mean L1 in superior longitudinal fasciculus on FA skeleton
1	posterior corona radiata	25275-2.0_25274-2.0	25275-2.0	25274-2.0	Mean L2 in posterior corona radiata on FA skeleton
1	superior longitudinal fasciculus	25289-2.0_25288-2.0	25289-2.0	25288-2.0	Mean L2 in superior longitudinal fasciculus on FA skeleton
1	cingulum cingulate gyrus	25091-2.0_25090-2.0	25091-2.0	25090-2.0	Mean FA in cingulum cingulate gyrus on FA skeleton
1	superior fronto-occipital fasciculus	25147-2.0_25146-2.0	25147-2.0	25146-2.0	Mean MD in superior fronto-occipital fasciculus on FA skeleton
1	anterior corona radiata	25223-2.0_25222-2.0	25223-2.0	25222-2.0	Mean L1 in anterior corona radiata on FA skeleton
1	cingulum cingulate gyrus	25283-2.0_25282-2.0	25283-2.0	25282-2.0	Mean L2 in cingulum cingulate gyrus on FA skeleton
1	superior corona radiata	25177-2.0_25176-2.0	25177-2.0	25176-2.0	Mean MO in superior corona radiata on FA skeleton
1	cingulum cingulate gyrus	25187-2.0_25186-2.0	25187-2.0	25186-2.0	Mean MO in cingulum cingulate gyrus on FA skeleton
1	anterior corona radiata	25175-2.0_25174-2.0	25175-2.0	25174-2.0	Mean MO in anterior corona radiata on FA skeleton
1	superior longitudinal fasciculus	25145-2.0_25144-2.0	25145-2.0	25144-2.0	Mean MD in superior longitudinal fasciculus on FA skeleton
1	superior fronto-occipital fasciculus	25339-2.0_25338-2.0	25339-2.0	25338-2.0	Mean L3 in superior fronto-occipital fasciculus on FA skeleton
1	anterior corona radiata	25319-2.0_25318-2.0	25319-2.0	25318-2.0	Mean L3 in anterior corona radiata on FA skeleton
1	cingulum cingulate gyrus	25139-2.0_25138-2.0	25139-2.0	25138-2.0	Mean MD in cingulum cingulate gyrus on FA skeleton
1	anterior corona radiata	25127-2.0_25126-2.0	25127-2.0	25126-2.0	Mean MD in anterior corona radiata on FA skeleton
1	superior corona radiata	25129-2.0_25128-2.0	25129-2.0	25128-2.0	Mean MD in superior corona radiata on FA skeleton
1	superior fronto-occipital fasciculus	25099-2.0_25098-2.0	25099-2.0	25098-2.0	Mean FA in superior fronto-occipital fasciculus on FA skeleton
1	superior fronto-occipital fasciculus	25291-2.0_25290-2.0	25291-2.0	25290-2.0	Mean L2 in superior fronto-occipital fasciculus on FA skeleton
1	cingulum cingulate gyrus	25235-2.0_25234-2.0	25235-2.0	25234-2.0	Mean L1 in cingulum cingulate gyrus on FA skeleton
1	superior corona radiata	25273-2.0_25272-2.0	25273-2.0	25272-2.0	Mean L2 in superior corona radiata on FA skeleton
1	superior corona radiata	25225-2.0_25224-2.0	25225-2.0	25224-2.0	Mean L1 in superior corona radiata on FA skeleton
1	superior fronto-occipital fasciculus	25243-2.0_25242-2.0	25243-2.0	25242-2.0	Mean L1 in superior fronto-occipital fasciculus on FA skeleton
1	anterior corona radiata	25079-2.0_25078-2.0	25079-2.0	25078-2.0	Mean FA in anterior corona radiata on FA skeleton
1	superior longitudinal fasciculus	25337-2.0_25336-2.0	25337-2.0	25336-2.0	Mean L3 in superior longitudinal fasciculus on FA skeleton
1	superior longitudinal fasciculus	25193-2.0_25192-2.0	25193-2.0	25192-2.0	Mean MO in superior longitudinal fasciculus on FA skeleton
1	posterior corona radiata	25131-2.0_25130-2.0	25131-2.0	25130-2.0	Mean MD in posterior corona radiata on FA skeleton
1	superior corona radiata	25321-2.0_25320-2.0	25321-2.0	25320-2.0	Mean L3 in superior corona radiata on FA skeleton
1	posterior corona radiata	25083-2.0_25082-2.0	25083-2.0	25082-2.0	Mean FA in posterior corona radiata on FA skeleton
1	superior corona radiata	25081-2.0_25080-2.0	25081-2.0	25080-2.0	Mean FA in superior corona radiata on FA skeleton
1	superior longitudinal fasciculus	25097-2.0_25096-2.0	25097-2.0	25096-2.0	Mean FA in superior longitudinal fasciculus on FA skeleton
1	cingulum cingulate gyrus	25331-2.0_25330-2.0	25331-2.0	25330-2.0	Mean L3 in cingulum cingulate gyrus on FA skeleton
1	superior fronto-occipital fasciculus	25195-2.0_25194-2.0	25195-2.0	25194-2.0	Mean MO in superior fronto-occipital fasciculus on FA skeleton
1	posterior corona radiata	25227-2.0_25226-2.0	25227-2.0	25226-2.0	Mean L1 in posterior corona radiata on FA skeleton
1	posterior corona radiata	25179-2.0_25178-2.0	25179-2.0	25178-2.0	Mean MO in posterior corona radiata on FA skeleton
1	retrolenticular part of internal capsule	25077-2.0_25076-2.0	25077-2.0	25076-2.0	Mean FA in retrolenticular part of internal capsule on FA skeleton
1	anterior limb of internal capsule	25265-2.0_25264-2.0	25265-2.0	25264-2.0	Mean L2 in anterior limb of internal capsule on FA skeleton
1	posterior limb of internal capsule	25315-2.0_25314-2.0	25315-2.0	25314-2.0	Mean L3 in posterior limb of internal capsule on FA skeleton
1	posterior limb of internal capsule	25123-2.0_25122-2.0	25123-2.0	25122-2.0	Mean MD in posterior limb of internal capsule on FA skeleton
1	posterior limb of internal capsule	25219-2.0_25218-2.0	25219-2.0	25218-2.0	Mean L1 in posterior limb of internal capsule on FA skeleton
1	posterior limb of internal capsule	25075-2.0_25074-2.0	25075-2.0	25074-2.0	Mean FA in posterior limb of internal capsule on FA skeleton
1	anterior limb of internal capsule	25121-2.0_25120-2.0	25121-2.0	25120-2.0	Mean MD in anterior limb of internal capsule on FA skeleton
1	anterior limb of internal capsule	25313-2.0_25312-2.0	25313-2.0	25312-2.0	Mean L3 in anterior limb of internal capsule on FA skeleton
1	external capsule	25137-2.0_25136-2.0	25137-2.0	25136-2.0	Mean MD in external capsule on FA skeleton
1	retrolenticular part of internal capsule	25125-2.0_25124-2.0	25125-2.0	25124-2.0	Mean MD in retrolenticular part of internal capsule on FA skeleton
1	posterior limb of internal capsule	25267-2.0_25266-2.0	25267-2.0	25266-2.0	Mean L2 in posterior limb of internal capsule on FA skeleton
1	external capsule	25233-2.0_25232-2.0	25233-2.0	25232-2.0	Mean L1 in external capsule on FA skeleton
1	retrolenticular part of internal capsule	25221-2.0_25220-2.0	25221-2.0	25220-2.0	Mean L1 in retrolenticular part of internal capsule on FA skeleton
1	external capsule	25281-2.0_25280-2.0	25281-2.0	25280-2.0	Mean L2 in external capsule on FA skeleton
1	retrolenticular part of internal capsule	25269-2.0_25268-2.0	25269-2.0	25268-2.0	Mean L2 in retrolenticular part of internal capsule on FA skeleton
1	retrolenticular part of internal capsule	25317-2.0_25316-2.0	25317-2.0	25316-2.0	Mean L3 in retrolenticular part of internal capsule on FA skeleton
1	anterior limb of internal capsule	25169-2.0_25168-2.0	25169-2.0	25168-2.0	Mean MO in anterior limb of internal capsule on FA skeleton
1	external capsule	25185-2.0_25184-2.0	25185-2.0	25184-2.0	Mean MO in external capsule on FA skeleton
1	external capsule	25329-2.0_25328-2.0	25329-2.0	25328-2.0	Mean L3 in external capsule on FA skeleton
1	posterior limb of internal capsule	25171-2.0_25170-2.0	25171-2.0	25170-2.0	Mean MO in posterior limb of internal capsule on FA skeleton
1	retrolenticular part of internal capsule	25173-2.0_25172-2.0	25173-2.0	25172-2.0	Mean MO in retrolenticular part of internal capsule on FA skeleton
1	anterior limb of internal capsule	25073-2.0_25072-2.0	25073-2.0	25072-2.0	Mean FA in anterior limb of internal capsule on FA skeleton
1	anterior limb of internal capsule	25217-2.0_25216-2.0	25217-2.0	25216-2.0	Mean L1 in anterior limb of internal capsule on FA skeleton
1	external capsule	25089-2.0_25088-2.0	25089-2.0	25088-2.0	Mean FA in external capsule on FA skeleton
1	superior longitudinal fasciculus	25385-2.0_25384-2.0	25385-2.0	25384-2.0	Mean ICVF in superior longitudinal fasciculus on FA skeleton
1	posterior thalamic radiation	25133-2.0_25132-2.0	25133-2.0	25132-2.0	Mean MD in posterior thalamic radiation on FA skeleton
1	anterior corona radiata	25415-2.0_25414-2.0	25415-2.0	25414-2.0	Mean OD in anterior corona radiata on FA skeleton
1	posterior corona radiata	25371-2.0_25370-2.0	25371-2.0	25370-2.0	Mean ICVF in posterior corona radiata on FA skeleton
1	superior fronto-occipital fasciculus	25435-2.0_25434-2.0	25435-2.0	25434-2.0	Mean OD in superior fronto-occipital fasciculus on FA skeleton
1	tapetum	25247-2.0_25246-2.0	25247-2.0	25246-2.0	Mean L1 in tapetum on FA skeleton
1	tapetum	25343-2.0_25342-2.0	25343-2.0	25342-2.0	Mean L3 in tapetum on FA skeleton
1	posterior corona radiata	25467-2.0_25466-2.0	25467-2.0	25466-2.0	Mean ISOVF in posterior corona radiata on FA skeleton
1	posterior corona radiata	25419-2.0_25418-2.0	25419-2.0	25418-2.0	Mean OD in posterior corona radiata on FA skeleton
1	superior longitudinal fasciculus	25481-2.0_25480-2.0	25481-2.0	25480-2.0	Mean ISOVF in superior longitudinal fasciculus on FA skeleton
1	superior corona radiata	25417-2.0_25416-2.0	25417-2.0	25416-2.0	Mean OD in superior corona radiata on FA skeleton
1	cingulum cingulate gyrus	25379-2.0_25378-2.0	25379-2.0	25378-2.0	Mean ICVF in cingulum cingulate gyrus on FA skeleton
1	cingulum cingulate gyrus	25475-2.0_25474-2.0	25475-2.0	25474-2.0	Mean ISOVF in cingulum cingulate gyrus on FA skeleton
1	tapetum	25103-2.0_25102-2.0	25103-2.0	25102-2.0	Mean FA in tapetum on FA skeleton
1	posterior thalamic radiation	25325-2.0_25324-2.0	25325-2.0	25324-2.0	Mean L3 in posterior thalamic radiation on FA skeleton
1	cingulum cingulate gyrus	25427-2.0_25426-2.0	25427-2.0	25426-2.0	Mean OD in cingulum cingulate gyrus on FA skeleton
1	superior fronto-occipital fasciculus	25387-2.0_25386-2.0	25387-2.0	25386-2.0	Mean ICVF in superior fronto-occipital fasciculus on FA skeleton
1	superior longitudinal fasciculus	25433-2.0_25432-2.0	25433-2.0	25432-2.0	Mean OD in superior longitudinal fasciculus on FA skeleton
1	anterior corona radiata	25367-2.0_25366-2.0	25367-2.0	25366-2.0	Mean ICVF in anterior corona radiata on FA skeleton
1	superior corona radiata	25465-2.0_25464-2.0	25465-2.0	25464-2.0	Mean ISOVF in superior corona radiata on FA skeleton
1	superior fronto-occipital fasciculus	25483-2.0_25482-2.0	25483-2.0	25482-2.0	Mean ISOVF in superior fronto-occipital fasciculus on FA skeleton
1	anterior corona radiata	25463-2.0_25462-2.0	25463-2.0	25462-2.0	Mean ISOVF in anterior corona radiata on FA skeleton
1	posterior thalamic radiation	25229-2.0_25228-2.0	25229-2.0	25228-2.0	Mean L1 in posterior thalamic radiation on FA skeleton
1	posterior thalamic radiation	25181-2.0_25180-2.0	25181-2.0	25180-2.0	Mean MO in posterior thalamic radiation on FA skeleton
1	posterior thalamic radiation	25085-2.0_25084-2.0	25085-2.0	25084-2.0	Mean FA in posterior thalamic radiation on FA skeleton
1	posterior thalamic radiation	25277-2.0_25276-2.0	25277-2.0	25276-2.0	Mean L2 in posterior thalamic radiation on FA skeleton
1	superior corona radiata	25369-2.0_25368-2.0	25369-2.0	25368-2.0	Mean ICVF in superior corona radiata on FA skeleton
1	tapetum	25151-2.0_25150-2.0	25151-2.0	25150-2.0	Mean MD in tapetum on FA skeleton
1	tapetum	25295-2.0_25294-2.0	25295-2.0	25294-2.0	Mean L2 in tapetum on FA skeleton
1	tapetum	25199-2.0_25198-2.0	25199-2.0	25198-2.0	Mean MO in tapetum on FA skeleton
1	inferior cerebellar peduncle	25259-2.0_25258-2.0	25259-2.0	25258-2.0	Mean L2 in inferior cerebellar peduncle on FA skeleton
1	corticospinal tract	25159-2.0_25158-2.0	25159-2.0	25158-2.0	Mean MO in corticospinal tract on FA skeleton
1	posterior limb of internal capsule	25459-2.0_25458-2.0	25459-2.0	25458-2.0	Mean ISOVF in posterior limb of internal capsule on FA skeleton
1	cerebral peduncle	25167-2.0_25166-2.0	25167-2.0	25166-2.0	Mean MO in cerebral peduncle on FA skeleton
1	sagittal stratum	25327-2.0_25326-2.0	25327-2.0	25326-2.0	Mean L3 in sagittal stratum on FA skeleton
1	medial lemniscus	25065-2.0_25064-2.0	25065-2.0	25064-2.0	Mean FA in medial lemniscus on FA skeleton
1	uncinate fasciculus	25101-2.0_25100-2.0	25101-2.0	25100-2.0	Mean FA in uncinate fasciculus on FA skeleton
1	uncinate fasciculus	25197-2.0_25196-2.0	25197-2.0	25196-2.0	Mean MO in uncinate fasciculus on FA skeleton
1	fornix cres+stria terminalis	25335-2.0_25334-2.0	25335-2.0	25334-2.0	Mean L3 in fornix cres+stria terminalis on FA skeleton
1	inferior cerebellar peduncle	25067-2.0_25066-2.0	25067-2.0	25066-2.0	Mean FA in inferior cerebellar peduncle on FA skeleton
1	superior cerebellar peduncle	25165-2.0_25164-2.0	25165-2.0	25164-2.0	Mean MO in superior cerebellar peduncle on FA skeleton
1	fornix cres+stria terminalis	25191-2.0_25190-2.0	25191-2.0	25190-2.0	Mean MO in fornix cres+stria terminalis on FA skeleton
1	cingulum hippocampus	25333-2.0_25332-2.0	25333-2.0	25332-2.0	Mean L3 in cingulum hippocampus on FA skeleton
1	external capsule	25473-2.0_25472-2.0	25473-2.0	25472-2.0	Mean ISOVF in external capsule on FA skeleton
1	cerebral peduncle	25215-2.0_25214-2.0	25215-2.0	25214-2.0	Mean L1 in cerebral peduncle on FA skeleton
1	medial lemniscus	25305-2.0_25304-2.0	25305-2.0	25304-2.0	Mean L3 in medial lemniscus on FA skeleton
1	inferior cerebellar peduncle	25163-2.0_25162-2.0	25163-2.0	25162-2.0	Mean MO in inferior cerebellar peduncle on FA skeleton
1	external capsule	25377-2.0_25376-2.0	25377-2.0	25376-2.0	Mean ICVF in external capsule on FA skeleton
1	uncinate fasciculus	25341-2.0_25340-2.0	25341-2.0	25340-2.0	Mean L3 in uncinate fasciculus on FA skeleton
1	posterior limb of internal capsule	25411-2.0_25410-2.0	25411-2.0	25410-2.0	Mean OD in posterior limb of internal capsule on FA skeleton
1	sagittal stratum	25183-2.0_25182-2.0	25183-2.0	25182-2.0	Mean MO in sagittal stratum on FA skeleton
1	cingulum hippocampus	25285-2.0_25284-2.0	25285-2.0	25284-2.0	Mean L2 in cingulum hippocampus on FA skeleton
1	uncinate fasciculus	25149-2.0_25148-2.0	25149-2.0	25148-2.0	Mean MD in uncinate fasciculus on FA skeleton
1	corticospinal tract	25063-2.0_25062-2.0	25063-2.0	25062-2.0	Mean FA in corticospinal tract on FA skeleton
1	uncinate fasciculus	25245-2.0_25244-2.0	25245-2.0	25244-2.0	Mean L1 in uncinate fasciculus on FA skeleton
1	sagittal stratum	25231-2.0_25230-2.0	25231-2.0	25230-2.0	Mean L1 in sagittal stratum on FA skeleton
1	cingulum hippocampus	25093-2.0_25092-2.0	25093-2.0	25092-2.0	Mean FA in cingulum hippocampus on FA skeleton
1	fornix cres+stria terminalis	25287-2.0_25286-2.0	25287-2.0	25286-2.0	Mean L2 in fornix cres+stria terminalis on FA skeleton
1	anterior limb of internal capsule	25409-2.0_25408-2.0	25409-2.0	25408-2.0	Mean OD in anterior limb of internal capsule on FA skeleton
1	cingulum hippocampus	25189-2.0_25188-2.0	25189-2.0	25188-2.0	Mean MO in cingulum hippocampus on FA skeleton
1	inferior cerebellar peduncle	25211-2.0_25210-2.0	25211-2.0	25210-2.0	Mean L1 in inferior cerebellar peduncle on FA skeleton
1	inferior cerebellar peduncle	25115-2.0_25114-2.0	25115-2.0	25114-2.0	Mean MD in inferior cerebellar peduncle on FA skeleton
1	fornix cres+stria terminalis	25239-2.0_25238-2.0	25239-2.0	25238-2.0	Mean L1 in fornix cres+stria terminalis on FA skeleton
1	external capsule	25425-2.0_25424-2.0	25425-2.0	25424-2.0	Mean OD in external capsule on FA skeleton
1	cerebral peduncle	25071-2.0_25070-2.0	25071-2.0	25070-2.0	Mean FA in cerebral peduncle on FA skeleton
1	fornix cres+stria terminalis	25095-2.0_25094-2.0	25095-2.0	25094-2.0	Mean FA in fornix cres+stria terminalis on FA skeleton
1	superior cerebellar peduncle	25117-2.0_25116-2.0	25117-2.0	25116-2.0	Mean MD in superior cerebellar peduncle on FA skeleton
1	retrolenticular part of internal capsule	25413-2.0_25412-2.0	25413-2.0	25412-2.0	Mean OD in retrolenticular part of internal capsule on FA skeleton
1	cerebral peduncle	25311-2.0_25310-2.0	25311-2.0	25310-2.0	Mean L3 in cerebral peduncle on FA skeleton
1	superior cerebellar peduncle	25213-2.0_25212-2.0	25213-2.0	25212-2.0	Mean L1 in superior cerebellar peduncle on FA skeleton
1	inferior cerebellar peduncle	25307-2.0_25306-2.0	25307-2.0	25306-2.0	Mean L3 in inferior cerebellar peduncle on FA skeleton
1	posterior limb of internal capsule	25363-2.0_25362-2.0	25363-2.0	25362-2.0	Mean ICVF in posterior limb of internal capsule on FA skeleton
1	cerebral peduncle	25263-2.0_25262-2.0	25263-2.0	25262-2.0	Mean L2 in cerebral peduncle on FA skeleton
1	medial lemniscus	25161-2.0_25160-2.0	25161-2.0	25160-2.0	Mean MO in medial lemniscus on FA skeleton
1	cerebral peduncle	25119-2.0_25118-2.0	25119-2.0	25118-2.0	Mean MD in cerebral peduncle on FA skeleton
1	anterior limb of internal capsule	25457-2.0_25456-2.0	25457-2.0	25456-2.0	Mean ISOVF in anterior limb of internal capsule on FA skeleton
1	superior cerebellar peduncle	25309-2.0_25308-2.0	25309-2.0	25308-2.0	Mean L3 in superior cerebellar peduncle on FA skeleton
1	superior cerebellar peduncle	25069-2.0_25068-2.0	25069-2.0	25068-2.0	Mean FA in superior cerebellar peduncle on FA skeleton
1	retrolenticular part of internal capsule	25461-2.0_25460-2.0	25461-2.0	25460-2.0	Mean ISOVF in retrolenticular part of internal capsule on FA skeleton
1	medial lemniscus	25257-2.0_25256-2.0	25257-2.0	25256-2.0	Mean L2 in medial lemniscus on FA skeleton
1	uncinate fasciculus	25293-2.0_25292-2.0	25293-2.0	25292-2.0	Mean L2 in uncinate fasciculus on FA skeleton
1	corticospinal tract	25111-2.0_25110-2.0	25111-2.0	25110-2.0	Mean MD in corticospinal tract on FA skeleton
1	anterior limb of internal capsule	25361-2.0_25360-2.0	25361-2.0	25360-2.0	Mean ICVF in anterior limb of internal capsule on FA skeleton
1	medial lemniscus	25209-2.0_25208-2.0	25209-2.0	25208-2.0	Mean L1 in medial lemniscus on FA skeleton
1	corticospinal tract	25207-2.0_25206-2.0	25207-2.0	25206-2.0	Mean L1 in corticospinal tract on FA skeleton
1	sagittal stratum	25279-2.0_25278-2.0	25279-2.0	25278-2.0	Mean L2 in sagittal stratum on FA skeleton
1	cingulum hippocampus	25141-2.0_25140-2.0	25141-2.0	25140-2.0	Mean MD in cingulum hippocampus on FA skeleton
1	superior cerebellar peduncle	25261-2.0_25260-2.0	25261-2.0	25260-2.0	Mean L2 in superior cerebellar peduncle on FA skeleton
1	corticospinal tract	25303-2.0_25302-2.0	25303-2.0	25302-2.0	Mean L3 in corticospinal tract on FA skeleton
1	medial lemniscus	25113-2.0_25112-2.0	25113-2.0	25112-2.0	Mean MD in medial lemniscus on FA skeleton
1	sagittal stratum	25087-2.0_25086-2.0	25087-2.0	25086-2.0	Mean FA in sagittal stratum on FA skeleton
1	sagittal stratum	25135-2.0_25134-2.0	25135-2.0	25134-2.0	Mean MD in sagittal stratum on FA skeleton
1	cingulum hippocampus	25237-2.0_25236-2.0	25237-2.0	25236-2.0	Mean L1 in cingulum hippocampus on FA skeleton
1	fornix cres+stria terminalis	25143-2.0_25142-2.0	25143-2.0	25142-2.0	Mean MD in fornix cres+stria terminalis on FA skeleton
1	corticospinal tract	25255-2.0_25254-2.0	25255-2.0	25254-2.0	Mean L2 in corticospinal tract on FA skeleton
1	retrolenticular part of internal capsule	25365-2.0_25364-2.0	25365-2.0	25364-2.0	Mean ICVF in retrolenticular part of internal capsule on FA skeleton
1	posterior thalamic radiation	25373-2.0_25372-2.0	25373-2.0	25372-2.0	Mean ICVF in posterior thalamic radiation on FA skeleton
1	tract superior longitudinal fasciculus	25563-2.0_25564-2.0	25563-2.0	25564-2.0	Weighted-mean MO in tract superior longitudinal fasciculus
1	posterior thalamic radiation	25469-2.0_25468-2.0	25469-2.0	25468-2.0	Mean ISOVF in posterior thalamic radiation on FA skeleton
1	tract superior longitudinal fasciculus	25617-2.0_25618-2.0	25617-2.0	25618-2.0	Weighted-mean L2 in tract superior longitudinal fasciculus
1	posterior thalamic radiation	25421-2.0_25420-2.0	25421-2.0	25420-2.0	Mean OD in posterior thalamic radiation on FA skeleton
1	tract superior longitudinal fasciculus	25536-2.0_25537-2.0	25536-2.0	25537-2.0	Weighted-mean MD in tract superior longitudinal fasciculus
1	tract superior longitudinal fasciculus	25509-2.0_25510-2.0	25509-2.0	25510-2.0	Weighted-mean FA in tract superior longitudinal fasciculus
1	tract superior longitudinal fasciculus	25644-2.0_25645-2.0	25644-2.0	25645-2.0	Weighted-mean L3 in tract superior longitudinal fasciculus
1	tapetum	25487-2.0_25486-2.0	25487-2.0	25486-2.0	Mean ISOVF in tapetum on FA skeleton
1	tract superior longitudinal fasciculus	25590-2.0_25591-2.0	25590-2.0	25591-2.0	Weighted-mean L1 in tract superior longitudinal fasciculus
1	tapetum	25391-2.0_25390-2.0	25391-2.0	25390-2.0	Mean ICVF in tapetum on FA skeleton
1	tapetum	25439-2.0_25438-2.0	25439-2.0	25438-2.0	Mean OD in tapetum on FA skeleton
1	inferior cerebellar peduncle	25403-2.0_25402-2.0	25403-2.0	25402-2.0	Mean OD in inferior cerebellar peduncle on FA skeleton
1	corticospinal tract	25351-2.0_25350-2.0	25351-2.0	25350-2.0	Mean ICVF in corticospinal tract on FA skeleton
1	tract superior longitudinal fasciculus	25698-2.0_25699-2.0	25698-2.0	25699-2.0	Weighted-mean OD in tract superior longitudinal fasciculus
1	medial lemniscus	25449-2.0_25448-2.0	25449-2.0	25448-2.0	Mean ISOVF in medial lemniscus on FA skeleton
1	inferior cerebellar peduncle	25451-2.0_25450-2.0	25451-2.0	25450-2.0	Mean ISOVF in inferior cerebellar peduncle on FA skeleton
1	corticospinal tract	25399-2.0_25398-2.0	25399-2.0	25398-2.0	Mean OD in corticospinal tract on FA skeleton
1	uncinate fasciculus	25389-2.0_25388-2.0	25389-2.0	25388-2.0	Mean ICVF in uncinate fasciculus on FA skeleton
1	uncinate fasciculus	25485-2.0_25484-2.0	25485-2.0	25484-2.0	Mean ISOVF in uncinate fasciculus on FA skeleton
1	medial lemniscus	25353-2.0_25352-2.0	25353-2.0	25352-2.0	Mean ICVF in medial lemniscus on FA skeleton
1	cingulum hippocampus	25429-2.0_25428-2.0	25429-2.0	25428-2.0	Mean OD in cingulum hippocampus on FA skeleton
1	fornix cres+stria terminalis	25479-2.0_25478-2.0	25479-2.0	25478-2.0	Mean ISOVF in fornix cres+stria terminalis on FA skeleton
1	superior cerebellar peduncle	25405-2.0_25404-2.0	25405-2.0	25404-2.0	Mean OD in superior cerebellar peduncle on FA skeleton
1	inferior cerebellar peduncle	25355-2.0_25354-2.0	25355-2.0	25354-2.0	Mean ICVF in inferior cerebellar peduncle on FA skeleton
1	cerebral peduncle	25359-2.0_25358-2.0	25359-2.0	25358-2.0	Mean ICVF in cerebral peduncle on FA skeleton
1	medial lemniscus	25401-2.0_25400-2.0	25401-2.0	25400-2.0	Mean OD in medial lemniscus on FA skeleton
1	cerebral peduncle	25455-2.0_25454-2.0	25455-2.0	25454-2.0	Mean ISOVF in cerebral peduncle on FA skeleton
1	sagittal stratum	25471-2.0_25470-2.0	25471-2.0	25470-2.0	Mean ISOVF in sagittal stratum on FA skeleton
1	tract superior longitudinal fasciculus	25725-2.0_25726-2.0	25725-2.0	25726-2.0	Weighted-mean ISOVF in tract superior longitudinal fasciculus
1	sagittal stratum	25375-2.0_25374-2.0	25375-2.0	25374-2.0	Mean ICVF in sagittal stratum on FA skeleton
1	sagittal stratum	25423-2.0_25422-2.0	25423-2.0	25422-2.0	Mean OD in sagittal stratum on FA skeleton
1	superior cerebellar peduncle	25357-2.0_25356-2.0	25357-2.0	25356-2.0	Mean ICVF in superior cerebellar peduncle on FA skeleton
1	cerebral peduncle	25407-2.0_25406-2.0	25407-2.0	25406-2.0	Mean OD in cerebral peduncle on FA skeleton
1	corticospinal tract	25447-2.0_25446-2.0	25447-2.0	25446-2.0	Mean ISOVF in corticospinal tract on FA skeleton
1	cingulum hippocampus	25381-2.0_25380-2.0	25381-2.0	25380-2.0	Mean ICVF in cingulum hippocampus on FA skeleton
1	superior cerebellar peduncle	25453-2.0_25452-2.0	25453-2.0	25452-2.0	Mean ISOVF in superior cerebellar peduncle on FA skeleton
1	fornix cres+stria terminalis	25383-2.0_25382-2.0	25383-2.0	25382-2.0	Mean ICVF in fornix cres+stria terminalis on FA skeleton
1	uncinate fasciculus	25437-2.0_25436-2.0	25437-2.0	25436-2.0	Mean OD in uncinate fasciculus on FA skeleton
1	cingulum hippocampus	25477-2.0_25476-2.0	25477-2.0	25476-2.0	Mean ISOVF in cingulum hippocampus on FA skeleton
1	fornix cres+stria terminalis	25431-2.0_25430-2.0	25431-2.0	25430-2.0	Mean OD in fornix cres+stria terminalis on FA skeleton
1	tract superior longitudinal fasciculus	25671-2.0_25672-2.0	25671-2.0	25672-2.0	Weighted-mean ICVF in tract superior longitudinal fasciculus
1	tract medial lemniscus	25613-2.0_25614-2.0	25613-2.0	25614-2.0	Weighted-mean L2 in tract medial lemniscus
1	tract medial lemniscus	25532-2.0_25533-2.0	25532-2.0	25533-2.0	Weighted-mean MD in tract medial lemniscus
1	tract medial lemniscus	25559-2.0_25560-2.0	25559-2.0	25560-2.0	Weighted-mean MO in tract medial lemniscus
1	tract medial lemniscus	25640-2.0_25641-2.0	25640-2.0	25641-2.0	Weighted-mean L3 in tract medial lemniscus
1	tract medial lemniscus	25505-2.0_25506-2.0	25505-2.0	25506-2.0	Weighted-mean FA in tract medial lemniscus
1	tract medial lemniscus	25586-2.0_25587-2.0	25586-2.0	25587-2.0	Weighted-mean L1 in tract medial lemniscus
1	tract inferior longitudinal fasciculus	25529-2.0_25530-2.0	25529-2.0	25530-2.0	Weighted-mean MD in tract inferior longitudinal fasciculus
1	tract inferior longitudinal fasciculus	25502-2.0_25503-2.0	25502-2.0	25503-2.0	Weighted-mean FA in tract inferior longitudinal fasciculus
1	tract uncinate fasciculus	25594-2.0_25595-2.0	25594-2.0	25595-2.0	Weighted-mean L1 in tract uncinate fasciculus
1	tract superior thalamic radiation	25565-2.0_25566-2.0	25565-2.0	25566-2.0	Weighted-mean MO in tract superior thalamic radiation
1	tract uncinate fasciculus	25621-2.0_25622-2.0	25621-2.0	25622-2.0	Weighted-mean L2 in tract uncinate fasciculus
1	tract inferior longitudinal fasciculus	25556-2.0_25557-2.0	25556-2.0	25557-2.0	Weighted-mean MO in tract inferior longitudinal fasciculus
1	tract superior thalamic radiation	25538-2.0_25539-2.0	25538-2.0	25539-2.0	Weighted-mean MD in tract superior thalamic radiation
1	tract inferior longitudinal fasciculus	25637-2.0_25638-2.0	25637-2.0	25638-2.0	Weighted-mean L3 in tract inferior longitudinal fasciculus
1	tract superior thalamic radiation	25619-2.0_25620-2.0	25619-2.0	25620-2.0	Weighted-mean L2 in tract superior thalamic radiation
1	tract uncinate fasciculus	25648-2.0_25649-2.0	25648-2.0	25649-2.0	Weighted-mean L3 in tract uncinate fasciculus
1	tract inferior longitudinal fasciculus	25583-2.0_25584-2.0	25583-2.0	25584-2.0	Weighted-mean L1 in tract inferior longitudinal fasciculus
1	tract superior thalamic radiation	25592-2.0_25593-2.0	25592-2.0	25593-2.0	Weighted-mean L1 in tract superior thalamic radiation
1	tract medial lemniscus	25721-2.0_25722-2.0	25721-2.0	25722-2.0	Weighted-mean ISOVF in tract medial lemniscus
1	tract inferior longitudinal fasciculus	25610-2.0_25611-2.0	25610-2.0	25611-2.0	Weighted-mean L2 in tract inferior longitudinal fasciculus
1	tract uncinate fasciculus	25513-2.0_25514-2.0	25513-2.0	25514-2.0	Weighted-mean FA in tract uncinate fasciculus
1	tract medial lemniscus	25667-2.0_25668-2.0	25667-2.0	25668-2.0	Weighted-mean ICVF in tract medial lemniscus
1	tract uncinate fasciculus	25567-2.0_25568-2.0	25567-2.0	25568-2.0	Weighted-mean MO in tract uncinate fasciculus
1	tract medial lemniscus	25694-2.0_25695-2.0	25694-2.0	25695-2.0	Weighted-mean OD in tract medial lemniscus
1	tract uncinate fasciculus	25540-2.0_25541-2.0	25540-2.0	25541-2.0	Weighted-mean MD in tract uncinate fasciculus
1	tract superior thalamic radiation	25511-2.0_25512-2.0	25511-2.0	25512-2.0	Weighted-mean FA in tract superior thalamic radiation
1	tract superior thalamic radiation	25646-2.0_25647-2.0	25646-2.0	25647-2.0	Weighted-mean L3 in tract superior thalamic radiation
1	tract uncinate fasciculus	25729-2.0_25730-2.0	25729-2.0	25730-2.0	Weighted-mean ISOVF in tract uncinate fasciculus
1	tract uncinate fasciculus	25702-2.0_25703-2.0	25702-2.0	25703-2.0	Weighted-mean OD in tract uncinate fasciculus
1	tract superior thalamic radiation	25673-2.0_25674-2.0	25673-2.0	25674-2.0	Weighted-mean ICVF in tract superior thalamic radiation
1	tract inferior longitudinal fasciculus	25691-2.0_25692-2.0	25691-2.0	25692-2.0	Weighted-mean OD in tract inferior longitudinal fasciculus
1	tract superior thalamic radiation	25727-2.0_25728-2.0	25727-2.0	25728-2.0	Weighted-mean ISOVF in tract superior thalamic radiation
1	tract superior thalamic radiation	25700-2.0_25701-2.0	25700-2.0	25701-2.0	Weighted-mean OD in tract superior thalamic radiation
1	tract inferior longitudinal fasciculus	25664-2.0_25665-2.0	25664-2.0	25665-2.0	Weighted-mean ICVF in tract inferior longitudinal fasciculus
1	tract inferior longitudinal fasciculus	25718-2.0_25719-2.0	25718-2.0	25719-2.0	Weighted-mean ISOVF in tract inferior longitudinal fasciculus
1	tract uncinate fasciculus	25675-2.0_25676-2.0	25675-2.0	25676-2.0	Weighted-mean ICVF in tract uncinate fasciculus
1	tract parahippocampal part of cingulum	25521-2.0_25522-2.0	25521-2.0	25522-2.0	Weighted-mean MD in tract parahippocampal part of cingulum
1	tract parahippocampal part of cingulum	25575-2.0_25576-2.0	25575-2.0	25576-2.0	Weighted-mean L1 in tract parahippocampal part of cingulum
1	tract parahippocampal part of cingulum	25548-2.0_25549-2.0	25548-2.0	25549-2.0	Weighted-mean MO in tract parahippocampal part of cingulum
1	tract parahippocampal part of cingulum	25494-2.0_25495-2.0	25494-2.0	25495-2.0	Weighted-mean FA in tract parahippocampal part of cingulum
1	tract parahippocampal part of cingulum	25602-2.0_25603-2.0	25602-2.0	25603-2.0	Weighted-mean L2 in tract parahippocampal part of cingulum
1	tract parahippocampal part of cingulum	25629-2.0_25630-2.0	25629-2.0	25630-2.0	Weighted-mean L3 in tract parahippocampal part of cingulum
1	tract inferior fronto-occipital fasciculus	25635-2.0_25636-2.0	25635-2.0	25636-2.0	Weighted-mean L3 in tract inferior fronto-occipital fasciculus
1	tract parahippocampal part of cingulum	25656-2.0_25657-2.0	25656-2.0	25657-2.0	Weighted-mean ICVF in tract parahippocampal part of cingulum
1	tract parahippocampal part of cingulum	25683-2.0_25684-2.0	25683-2.0	25684-2.0	Weighted-mean OD in tract parahippocampal part of cingulum
1	tract inferior fronto-occipital fasciculus	25554-2.0_25555-2.0	25554-2.0	25555-2.0	Weighted-mean MO in tract inferior fronto-occipital fasciculus
1	tract inferior fronto-occipital fasciculus	25527-2.0_25528-2.0	25527-2.0	25528-2.0	Weighted-mean MD in tract inferior fronto-occipital fasciculus
1	tract inferior fronto-occipital fasciculus	25500-2.0_25501-2.0	25500-2.0	25501-2.0	Weighted-mean FA in tract inferior fronto-occipital fasciculus
1	tract parahippocampal part of cingulum	25710-2.0_25711-2.0	25710-2.0	25711-2.0	Weighted-mean ISOVF in tract parahippocampal part of cingulum
1	tract inferior fronto-occipital fasciculus	25581-2.0_25582-2.0	25581-2.0	25582-2.0	Weighted-mean L1 in tract inferior fronto-occipital fasciculus
1	tract inferior fronto-occipital fasciculus	25608-2.0_25609-2.0	25608-2.0	25609-2.0	Weighted-mean L2 in tract inferior fronto-occipital fasciculus
1	tract posterior thalamic radiation	25561-2.0_25562-2.0	25561-2.0	25562-2.0	Weighted-mean MO in tract posterior thalamic radiation
1	tract inferior fronto-occipital fasciculus	25689-2.0_25690-2.0	25689-2.0	25690-2.0	Weighted-mean OD in tract inferior fronto-occipital fasciculus
1	tract inferior fronto-occipital fasciculus	25716-2.0_25717-2.0	25716-2.0	25717-2.0	Weighted-mean ISOVF in tract inferior fronto-occipital fasciculus
1	tract posterior thalamic radiation	25615-2.0_25616-2.0	25615-2.0	25616-2.0	Weighted-mean L2 in tract posterior thalamic radiation
1	tract posterior thalamic radiation	25507-2.0_25508-2.0	25507-2.0	25508-2.0	Weighted-mean FA in tract posterior thalamic radiation
1	tract posterior thalamic radiation	25588-2.0_25589-2.0	25588-2.0	25589-2.0	Weighted-mean L1 in tract posterior thalamic radiation
1	tract posterior thalamic radiation	25642-2.0_25643-2.0	25642-2.0	25643-2.0	Weighted-mean L3 in tract posterior thalamic radiation
1	tract posterior thalamic radiation	25534-2.0_25535-2.0	25534-2.0	25535-2.0	Weighted-mean MD in tract posterior thalamic radiation
1	tract inferior fronto-occipital fasciculus	25662-2.0_25663-2.0	25662-2.0	25663-2.0	Weighted-mean ICVF in tract inferior fronto-occipital fasciculus
1	tract posterior thalamic radiation	25723-2.0_25724-2.0	25723-2.0	25724-2.0	Weighted-mean ISOVF in tract posterior thalamic radiation
1	tract posterior thalamic radiation	25669-2.0_25670-2.0	25669-2.0	25670-2.0	Weighted-mean ICVF in tract posterior thalamic radiation
1	tract posterior thalamic radiation	25696-2.0_25697-2.0	25696-2.0	25697-2.0	Weighted-mean OD in tract posterior thalamic radiation
1	tract cingulate gyrus part of cingulum	25600-2.0_25601-2.0	25600-2.0	25601-2.0	Weighted-mean L2 in tract cingulate gyrus part of cingulum
1	tract cingulate gyrus part of cingulum	25492-2.0_25493-2.0	25492-2.0	25493-2.0	Weighted-mean FA in tract cingulate gyrus part of cingulum
1	tract anterior thalamic radiation	25598-2.0_25599-2.0	25598-2.0	25599-2.0	Weighted-mean L2 in tract anterior thalamic radiation
1	tract cingulate gyrus part of cingulum	25519-2.0_25520-2.0	25519-2.0	25520-2.0	Weighted-mean MD in tract cingulate gyrus part of cingulum
1	tract cingulate gyrus part of cingulum	25627-2.0_25628-2.0	25627-2.0	25628-2.0	Weighted-mean L3 in tract cingulate gyrus part of cingulum
1	tract anterior thalamic radiation	25517-2.0_25518-2.0	25517-2.0	25518-2.0	Weighted-mean MD in tract anterior thalamic radiation
1	tract cingulate gyrus part of cingulum	25546-2.0_25547-2.0	25546-2.0	25547-2.0	Weighted-mean MO in tract cingulate gyrus part of cingulum
1	tract anterior thalamic radiation	25490-2.0_25491-2.0	25490-2.0	25491-2.0	Weighted-mean FA in tract anterior thalamic radiation
1	tract anterior thalamic radiation	25544-2.0_25545-2.0	25544-2.0	25545-2.0	Weighted-mean MO in tract anterior thalamic radiation
1	tract anterior thalamic radiation	25625-2.0_25626-2.0	25625-2.0	25626-2.0	Weighted-mean L3 in tract anterior thalamic radiation
1	tract anterior thalamic radiation	25571-2.0_25572-2.0	25571-2.0	25572-2.0	Weighted-mean L1 in tract anterior thalamic radiation
1	tract cingulate gyrus part of cingulum	25573-2.0_25574-2.0	25573-2.0	25574-2.0	Weighted-mean L1 in tract cingulate gyrus part of cingulum
1	tract anterior thalamic radiation	25652-2.0_25653-2.0	25652-2.0	25653-2.0	Weighted-mean ICVF in tract anterior thalamic radiation
1	tract cingulate gyrus part of cingulum	25708-2.0_25709-2.0	25708-2.0	25709-2.0	Weighted-mean ISOVF in tract cingulate gyrus part of cingulum
1	tract acoustic radiation	25488-2.0_25489-2.0	25488-2.0	25489-2.0	Weighted-mean FA in tract acoustic radiation
1	tract cingulate gyrus part of cingulum	25654-2.0_25655-2.0	25654-2.0	25655-2.0	Weighted-mean ICVF in tract cingulate gyrus part of cingulum
1	tract anterior thalamic radiation	25706-2.0_25707-2.0	25706-2.0	25707-2.0	Weighted-mean ISOVF in tract anterior thalamic radiation
1	tract acoustic radiation	25596-2.0_25597-2.0	25596-2.0	25597-2.0	Weighted-mean L2 in tract acoustic radiation
1	tract anterior thalamic radiation	25679-2.0_25680-2.0	25679-2.0	25680-2.0	Weighted-mean OD in tract anterior thalamic radiation
1	tract acoustic radiation	25623-2.0_25624-2.0	25623-2.0	25624-2.0	Weighted-mean L3 in tract acoustic radiation
1	tract acoustic radiation	25542-2.0_25543-2.0	25542-2.0	25543-2.0	Weighted-mean MO in tract acoustic radiation
1	tract acoustic radiation	25569-2.0_25570-2.0	25569-2.0	25570-2.0	Weighted-mean L1 in tract acoustic radiation
1	tract cingulate gyrus part of cingulum	25681-2.0_25682-2.0	25681-2.0	25682-2.0	Weighted-mean OD in tract cingulate gyrus part of cingulum
1	tract acoustic radiation	25515-2.0_25516-2.0	25515-2.0	25516-2.0	Weighted-mean MD in tract acoustic radiation
1	tract acoustic radiation	25650-2.0_25651-2.0	25650-2.0	25651-2.0	Weighted-mean ICVF in tract acoustic radiation
1	tract acoustic radiation	25677-2.0_25678-2.0	25677-2.0	25678-2.0	Weighted-mean OD in tract acoustic radiation
1	tract acoustic radiation	25704-2.0_25705-2.0	25704-2.0	25705-2.0	Weighted-mean ISOVF in tract acoustic radiation
1	tract corticospinal tract	25577-2.0_25578-2.0	25577-2.0	25578-2.0	Weighted-mean L1 in tract corticospinal tract
1	tract corticospinal tract	25523-2.0_25524-2.0	25523-2.0	25524-2.0	Weighted-mean MD in tract corticospinal tract
1	tract corticospinal tract	25631-2.0_25632-2.0	25631-2.0	25632-2.0	Weighted-mean L3 in tract corticospinal tract
1	tract corticospinal tract	25496-2.0_25497-2.0	25496-2.0	25497-2.0	Weighted-mean FA in tract corticospinal tract
1	tract corticospinal tract	25604-2.0_25605-2.0	25604-2.0	25605-2.0	Weighted-mean L2 in tract corticospinal tract
1	tract corticospinal tract	25550-2.0_25551-2.0	25550-2.0	25551-2.0	Weighted-mean MO in tract corticospinal tract
1	tract corticospinal tract	25658-2.0_25659-2.0	25658-2.0	25659-2.0	Weighted-mean ICVF in tract corticospinal tract
1	tract corticospinal tract	25685-2.0_25686-2.0	25685-2.0	25686-2.0	Weighted-mean OD in tract corticospinal tract
1	tract corticospinal tract	25712-2.0_25713-2.0	25712-2.0	25713-2.0	Weighted-mean ISOVF in tract corticospinal tract
1	putamen	25030-2.0_25031-2.0	25030-2.0	25031-2.0	Median T2star in putamen
1	amygdala	25036-2.0_25037-2.0	25036-2.0	25037-2.0	Median T2star in amygdala
1	thalamus	25026-2.0_25027-2.0	25026-2.0	25027-2.0	Median T2star in thalamus
1	caudate	25028-2.0_25029-2.0	25028-2.0	25029-2.0	Median T2star in caudate
1	accumbens	25038-2.0_25039-2.0	25038-2.0	25039-2.0	Median T2star in accumbens
1	pallidum	25032-2.0_25033-2.0	25032-2.0	25033-2.0	Median T2star in pallidum
1	hippocampus	25034-2.0_25035-2.0	25034-2.0	25035-2.0	Median T2star in hippocampus
2	Planum Temporale	25872-3.0_25873-3.0	25872-3.0	25873-3.0	Volume of grey matter in Planum Temporale
2	Parietal Operculum Cortex	25866-3.0_25867-3.0	25866-3.0	25867-3.0	Volume of grey matter in Parietal Operculum Cortex
2	Ventral Striatum	25890-3.0_25891-3.0	25890-3.0	25891-3.0	Volume of grey matter in Ventral Striatum
2	Lateral Occipital Cortex, superior division	25824-3.0_25825-3.0	25824-3.0	25825-3.0	Volume of grey matter in Lateral Occipital Cortex, superior division
2	Superior Temporal Gyrus, posterior division	25800-3.0_25801-3.0	25800-3.0	25801-3.0	Volume of grey matter in Superior Temporal Gyrus, posterior division
2	Inferior Temporal Gyrus, temporooccipital part	25812-3.0_25813-3.0	25812-3.0	25813-3.0	Volume of grey matter in Inferior Temporal Gyrus, temporooccipital part
2	Crus I Cerebellum	25900-3.0_25902-3.0	25900-3.0	25902-3.0	Volume of grey matter in Crus I Cerebellum
2	Pallidum	25884-3.0_25885-3.0	25884-3.0	25885-3.0	Volume of grey matter in Pallidum
2	VIIIb Cerebellum	25912-3.0_25914-3.0	25912-3.0	25914-3.0	Volume of grey matter in VIIIb Cerebellum
2	VI Cerebellum	25897-3.0_25899-3.0	25897-3.0	25899-3.0	Volume of grey matter in VI Cerebellum
2	amygdala	25021-3.0_25022-3.0	25021-3.0	25022-3.0	Volume of amygdala
2	Superior Parietal Lobule	25816-3.0_25817-3.0	25816-3.0	25817-3.0	Volume of grey matter in Superior Parietal Lobule
2	Frontal Orbital Cortex	25846-3.0_25847-3.0	25846-3.0	25847-3.0	Volume of grey matter in Frontal Orbital Cortex
2	Inferior Temporal Gyrus, anterior division	25808-3.0_25809-3.0	25808-3.0	25809-3.0	Volume of grey matter in Inferior Temporal Gyrus, anterior division
2	caudate	25013-3.0_25014-3.0	25013-3.0	25014-3.0	Volume of caudate
2	Superior Temporal Gyrus, anterior division	25798-3.0_25799-3.0	25798-3.0	25799-3.0	Volume of grey matter in Superior Temporal Gyrus, anterior division
2	IX Cerebellum	25915-3.0_25917-3.0	25915-3.0	25917-3.0	Volume of grey matter in IX Cerebellum
2	Occipital Pole	25876-3.0_25877-3.0	25876-3.0	25877-3.0	Volume of grey matter in Occipital Pole
2	Insular Cortex	25784-3.0_25785-3.0	25784-3.0	25785-3.0	Volume of grey matter in Insular Cortex
2	Supracalcarine Cortex	25874-3.0_25875-3.0	25874-3.0	25875-3.0	Volume of grey matter in Supracalcarine Cortex
2	putamen	25015-3.0_25016-3.0	25015-3.0	25016-3.0	Volume of putamen
2	Middle Temporal Gyrus, anterior division	25802-3.0_25803-3.0	25802-3.0	25803-3.0	Volume of grey matter in Middle Temporal Gyrus, anterior division
2	Paracingulate Gyrus	25836-3.0_25837-3.0	25836-3.0	25837-3.0	Volume of grey matter in Paracingulate Gyrus
2	Caudate	25880-3.0_25881-3.0	25880-3.0	25881-3.0	Volume of grey matter in Caudate
2	Precuneous Cortex	25842-3.0_25843-3.0	25842-3.0	25843-3.0	Volume of grey matter in Precuneous Cortex
2	Temporal Fusiform Cortex, anterior division	25854-3.0_25855-3.0	25854-3.0	25855-3.0	Volume of grey matter in Temporal Fusiform Cortex, anterior division
2	Putamen	25882-3.0_25883-3.0	25882-3.0	25883-3.0	Volume of grey matter in Putamen
2	Cingulate Gyrus, anterior division	25838-3.0_25839-3.0	25838-3.0	25839-3.0	Volume of grey matter in Cingulate Gyrus, anterior division
2	Frontal Pole	25782-3.0_25783-3.0	25782-3.0	25783-3.0	Volume of grey matter in Frontal Pole
2	Planum Polare	25868-3.0_25869-3.0	25868-3.0	25869-3.0	Volume of grey matter in Planum Polare
2	Precentral Gyrus	25794-3.0_25795-3.0	25794-3.0	25795-3.0	Volume of grey matter in Precentral Gyrus
2	Cingulate Gyrus, posterior division	25840-3.0_25841-3.0	25840-3.0	25841-3.0	Volume of grey matter in Cingulate Gyrus, posterior division
2	Amygdala	25888-3.0_25889-3.0	25888-3.0	25889-3.0	Volume of grey matter in Amygdala
2	Juxtapositional Lobule Cortex (formerly Supplementary Motor Cortex)	25832-3.0_25833-3.0	25832-3.0	25833-3.0	Volume of grey matter in Juxtapositional Lobule Cortex (formerly Supplementary Motor Cortex)
2	Parahippocampal Gyrus, anterior division	25848-3.0_25849-3.0	25848-3.0	25849-3.0	Volume of grey matter in Parahippocampal Gyrus, anterior division
2	accumbens	25023-3.0_25024-3.0	25023-3.0	25024-3.0	Volume of accumbens
2	Heschl's Gyrus (includes H1 and H2)	25870-3.0_25871-3.0	25870-3.0	25871-3.0	Volume of grey matter in Heschl's Gyrus (includes H1 and H2)
2	Parahippocampal Gyrus, posterior division	25850-3.0_25851-3.0	25850-3.0	25851-3.0	Volume of grey matter in Parahippocampal Gyrus, posterior division
2	hippocampus	25019-3.0_25020-3.0	25019-3.0	25020-3.0	Volume of hippocampus
2	Temporal Pole	25796-3.0_25797-3.0	25796-3.0	25797-3.0	Volume of grey matter in Temporal Pole
2	Intracalcarine Cortex	25828-3.0_25829-3.0	25828-3.0	25829-3.0	Volume of grey matter in Intracalcarine Cortex
2	Frontal Operculum Cortex	25862-3.0_25863-3.0	25862-3.0	25863-3.0	Volume of grey matter in Frontal Operculum Cortex
2	Middle Frontal Gyrus	25788-3.0_25789-3.0	25788-3.0	25789-3.0	Volume of grey matter in Middle Frontal Gyrus
2	Supramarginal Gyrus, anterior division	25818-3.0_25819-3.0	25818-3.0	25819-3.0	Volume of grey matter in Supramarginal Gyrus, anterior division
2	Temporal Fusiform Cortex, posterior division	25856-3.0_25857-3.0	25856-3.0	25857-3.0	Volume of grey matter in Temporal Fusiform Cortex, posterior division
2	Middle Temporal Gyrus, temporooccipital part	25806-3.0_25807-3.0	25806-3.0	25807-3.0	Volume of grey matter in Middle Temporal Gyrus, temporooccipital part
2	Lateral Occipital Cortex, inferior division	25826-3.0_25827-3.0	25826-3.0	25827-3.0	Volume of grey matter in Lateral Occipital Cortex, inferior division
2	Supramarginal Gyrus, posterior division	25820-3.0_25821-3.0	25820-3.0	25821-3.0	Volume of grey matter in Supramarginal Gyrus, posterior division
2	Postcentral Gyrus	25814-3.0_25815-3.0	25814-3.0	25815-3.0	Volume of grey matter in Postcentral Gyrus
2	Inferior Frontal Gyrus, pars triangularis	25790-3.0_25791-3.0	25790-3.0	25791-3.0	Volume of grey matter in Inferior Frontal Gyrus, pars triangularis
2	Lingual Gyrus	25852-3.0_25853-3.0	25852-3.0	25853-3.0	Volume of grey matter in Lingual Gyrus
2	Central Opercular Cortex	25864-3.0_25865-3.0	25864-3.0	25865-3.0	Volume of grey matter in Central Opercular Cortex
2	Occipital Fusiform Gyrus	25860-3.0_25861-3.0	25860-3.0	25861-3.0	Volume of grey matter in Occipital Fusiform Gyrus
2	Hippocampus	25886-3.0_25887-3.0	25886-3.0	25887-3.0	Volume of grey matter in Hippocampus
2	Angular Gyrus	25822-3.0_25823-3.0	25822-3.0	25823-3.0	Volume of grey matter in Angular Gyrus
2	Superior Frontal Gyrus	25786-3.0_25787-3.0	25786-3.0	25787-3.0	Volume of grey matter in Superior Frontal Gyrus
2	Subcallosal Cortex	25834-3.0_25835-3.0	25834-3.0	25835-3.0	Volume of grey matter in Subcallosal Cortex
2	thalamus	25011-3.0_25012-3.0	25011-3.0	25012-3.0	Volume of thalamus
2	Temporal Occipital Fusiform Cortex	25858-3.0_25859-3.0	25858-3.0	25859-3.0	Volume of grey matter in Temporal Occipital Fusiform Cortex
2	V Cerebellum	25895-3.0_25896-3.0	25895-3.0	25896-3.0	Volume of grey matter in V Cerebellum
2	Middle Temporal Gyrus, posterior division	25804-3.0_25805-3.0	25804-3.0	25805-3.0	Volume of grey matter in Middle Temporal Gyrus, posterior division
2	Inferior Frontal Gyrus, pars opercularis	25792-3.0_25793-3.0	25792-3.0	25793-3.0	Volume of grey matter in Inferior Frontal Gyrus, pars opercularis
2	Cuneal Cortex	25844-3.0_25845-3.0	25844-3.0	25845-3.0	Volume of grey matter in Cuneal Cortex
2	Thalamus	25878-3.0_25879-3.0	25878-3.0	25879-3.0	Volume of grey matter in Thalamus
2	X Cerebellum	25918-3.0_25920-3.0	25918-3.0	25920-3.0	Volume of grey matter in X Cerebellum
2	VIIIa Cerebellum	25909-3.0_25911-3.0	25909-3.0	25911-3.0	Volume of grey matter in VIIIa Cerebellum
2	Crus II Cerebellum	25903-3.0_25905-3.0	25903-3.0	25905-3.0	Volume of grey matter in Crus II Cerebellum
2	pallidum	25017-3.0_25018-3.0	25017-3.0	25018-3.0	Volume of pallidum
2	VIIb Cerebellum	25906-3.0_25908-3.0	25906-3.0	25908-3.0	Volume of grey matter in VIIb Cerebellum
2	I-IV Cerebellum	25893-3.0_25894-3.0	25893-3.0	25894-3.0	Volume of grey matter in I-IV Cerebellum
2	Frontal Medial Cortex	25830-3.0_25831-3.0	25830-3.0	25831-3.0	Volume of grey matter in Frontal Medial Cortex
2	Inferior Temporal Gyrus, posterior division	25810-3.0_25811-3.0	25810-3.0	25811-3.0	Volume of grey matter in Inferior Temporal Gyrus, posterior division
2	anterior limb of internal capsule	25073-3.0_25072-3.0	25073-3.0	25072-3.0	Mean FA in anterior limb of internal capsule on FA skeleton
2	cerebral peduncle	25359-3.0_25358-3.0	25359-3.0	25358-3.0	Mean ICVF in cerebral peduncle on FA skeleton
2	sagittal stratum	25279-3.0_25278-3.0	25279-3.0	25278-3.0	Mean L2 in sagittal stratum on FA skeleton
2	cerebral peduncle	25263-3.0_25262-3.0	25263-3.0	25262-3.0	Mean L2 in cerebral peduncle on FA skeleton
2	external capsule	25473-3.0_25472-3.0	25473-3.0	25472-3.0	Mean ISOVF in external capsule on FA skeleton
2	posterior corona radiata	25131-3.0_25130-3.0	25131-3.0	25130-3.0	Mean MD in posterior corona radiata on FA skeleton
2	posterior corona radiata	25371-3.0_25370-3.0	25371-3.0	25370-3.0	Mean ICVF in posterior corona radiata on FA skeleton
2	anterior limb of internal capsule	25121-3.0_25120-3.0	25121-3.0	25120-3.0	Mean MD in anterior limb of internal capsule on FA skeleton
2	uncinate fasciculus	25197-3.0_25196-3.0	25197-3.0	25196-3.0	Mean MO in uncinate fasciculus on FA skeleton
2	retrolenticular part of internal capsule	25269-3.0_25268-3.0	25269-3.0	25268-3.0	Mean L2 in retrolenticular part of internal capsule on FA skeleton
2	superior longitudinal fasciculus	25289-3.0_25288-3.0	25289-3.0	25288-3.0	Mean L2 in superior longitudinal fasciculus on FA skeleton
2	tract medial lemniscus	25721-3.0_25722-3.0	25721-3.0	25722-3.0	Weighted-mean ISOVF in tract medial lemniscus
2	posterior corona radiata	25275-3.0_25274-3.0	25275-3.0	25274-3.0	Mean L2 in posterior corona radiata on FA skeleton
2	fornix cres+stria terminalis	25191-3.0_25190-3.0	25191-3.0	25190-3.0	Mean MO in fornix cres+stria terminalis on FA skeleton
2	cerebral peduncle	25215-3.0_25214-3.0	25215-3.0	25214-3.0	Mean L1 in cerebral peduncle on FA skeleton
2	superior cerebellar peduncle	25165-3.0_25164-3.0	25165-3.0	25164-3.0	Mean MO in superior cerebellar peduncle on FA skeleton
2	tract superior thalamic radiation	25673-3.0_25674-3.0	25673-3.0	25674-3.0	Weighted-mean ICVF in tract superior thalamic radiation
2	superior corona radiata	25273-3.0_25272-3.0	25273-3.0	25272-3.0	Mean L2 in superior corona radiata on FA skeleton
2	sagittal stratum	25183-3.0_25182-3.0	25183-3.0	25182-3.0	Mean MO in sagittal stratum on FA skeleton
2	corticospinal tract	25399-3.0_25398-3.0	25399-3.0	25398-3.0	Mean OD in corticospinal tract on FA skeleton
2	anterior limb of internal capsule	25217-3.0_25216-3.0	25217-3.0	25216-3.0	Mean L1 in anterior limb of internal capsule on FA skeleton
2	cerebral peduncle	25455-3.0_25454-3.0	25455-3.0	25454-3.0	Mean ISOVF in cerebral peduncle on FA skeleton
2	tapetum	25247-3.0_25246-3.0	25247-3.0	25246-3.0	Mean L1 in tapetum on FA skeleton
2	tract uncinate fasciculus	25594-3.0_25595-3.0	25594-3.0	25595-3.0	Weighted-mean L1 in tract uncinate fasciculus
2	cingulum hippocampus	25093-3.0_25092-3.0	25093-3.0	25092-3.0	Mean FA in cingulum hippocampus on FA skeleton
2	superior corona radiata	25081-3.0_25080-3.0	25081-3.0	25080-3.0	Mean FA in superior corona radiata on FA skeleton
2	posterior corona radiata	25083-3.0_25082-3.0	25083-3.0	25082-3.0	Mean FA in posterior corona radiata on FA skeleton
2	corticospinal tract	25351-3.0_25350-3.0	25351-3.0	25350-3.0	Mean ICVF in corticospinal tract on FA skeleton
2	cingulum cingulate gyrus	25331-3.0_25330-3.0	25331-3.0	25330-3.0	Mean L3 in cingulum cingulate gyrus on FA skeleton
2	posterior corona radiata	25179-3.0_25178-3.0	25179-3.0	25178-3.0	Mean MO in posterior corona radiata on FA skeleton
2	fornix cres+stria terminalis	25335-3.0_25334-3.0	25335-3.0	25334-3.0	Mean L3 in fornix cres+stria terminalis on FA skeleton
2	posterior thalamic radiation	25229-3.0_25228-3.0	25229-3.0	25228-3.0	Mean L1 in posterior thalamic radiation on FA skeleton
2	corticospinal tract	25303-3.0_25302-3.0	25303-3.0	25302-3.0	Mean L3 in corticospinal tract on FA skeleton
2	tapetum	25151-3.0_25150-3.0	25151-3.0	25150-3.0	Mean MD in tapetum on FA skeleton
2	retrolenticular part of internal capsule	25317-3.0_25316-3.0	25317-3.0	25316-3.0	Mean L3 in retrolenticular part of internal capsule on FA skeleton
2	medial lemniscus	25401-3.0_25400-3.0	25401-3.0	25400-3.0	Mean OD in medial lemniscus on FA skeleton
2	posterior corona radiata	25323-3.0_25322-3.0	25323-3.0	25322-3.0	Mean L3 in posterior corona radiata on FA skeleton
2	inferior cerebellar peduncle	25211-3.0_25210-3.0	25211-3.0	25210-3.0	Mean L1 in inferior cerebellar peduncle on FA skeleton
2	medial lemniscus	25353-3.0_25352-3.0	25353-3.0	25352-3.0	Mean ICVF in medial lemniscus on FA skeleton
2	tract inferior longitudinal fasciculus	25637-3.0_25638-3.0	25637-3.0	25638-3.0	Weighted-mean L3 in tract inferior longitudinal fasciculus
2	superior cerebellar peduncle	25069-3.0_25068-3.0	25069-3.0	25068-3.0	Mean FA in superior cerebellar peduncle on FA skeleton
2	uncinate fasciculus	25293-3.0_25292-3.0	25293-3.0	25292-3.0	Mean L2 in uncinate fasciculus on FA skeleton
2	inferior cerebellar peduncle	25259-3.0_25258-3.0	25259-3.0	25258-3.0	Mean L2 in inferior cerebellar peduncle on FA skeleton
2	cingulum hippocampus	25333-3.0_25332-3.0	25333-3.0	25332-3.0	Mean L3 in cingulum hippocampus on FA skeleton
2	posterior thalamic radiation	25421-3.0_25420-3.0	25421-3.0	25420-3.0	Mean OD in posterior thalamic radiation on FA skeleton
2	anterior corona radiata	25415-3.0_25414-3.0	25415-3.0	25414-3.0	Mean OD in anterior corona radiata on FA skeleton
2	medial lemniscus	25209-3.0_25208-3.0	25209-3.0	25208-3.0	Mean L1 in medial lemniscus on FA skeleton
2	medial lemniscus	25257-3.0_25256-3.0	25257-3.0	25256-3.0	Mean L2 in medial lemniscus on FA skeleton
2	superior cerebellar peduncle	25117-3.0_25116-3.0	25117-3.0	25116-3.0	Mean MD in superior cerebellar peduncle on FA skeleton
2	cerebral peduncle	25071-3.0_25070-3.0	25071-3.0	25070-3.0	Mean FA in cerebral peduncle on FA skeleton
2	tract superior longitudinal fasciculus	25725-3.0_25726-3.0	25725-3.0	25726-3.0	Weighted-mean ISOVF in tract superior longitudinal fasciculus
2	cingulum cingulate gyrus	25283-3.0_25282-3.0	25283-3.0	25282-3.0	Mean L2 in cingulum cingulate gyrus on FA skeleton
2	sagittal stratum	25327-3.0_25326-3.0	25327-3.0	25326-3.0	Mean L3 in sagittal stratum on FA skeleton
2	tract medial lemniscus	25667-3.0_25668-3.0	25667-3.0	25668-3.0	Weighted-mean ICVF in tract medial lemniscus
2	posterior corona radiata	25227-3.0_25226-3.0	25227-3.0	25226-3.0	Mean L1 in posterior corona radiata on FA skeleton
2	anterior limb of internal capsule	25265-3.0_25264-3.0	25265-3.0	25264-3.0	Mean L2 in anterior limb of internal capsule on FA skeleton
2	tract superior thalamic radiation	25727-3.0_25728-3.0	25727-3.0	25728-3.0	Weighted-mean ISOVF in tract superior thalamic radiation
2	superior cerebellar peduncle	25453-3.0_25452-3.0	25453-3.0	25452-3.0	Mean ISOVF in superior cerebellar peduncle on FA skeleton
2	superior fronto-occipital fasciculus	25099-3.0_25098-3.0	25099-3.0	25098-3.0	Mean FA in superior fronto-occipital fasciculus on FA skeleton
2	tract superior thalamic radiation	25619-3.0_25620-3.0	25619-3.0	25620-3.0	Weighted-mean L2 in tract superior thalamic radiation
2	cerebral peduncle	25167-3.0_25166-3.0	25167-3.0	25166-3.0	Mean MO in cerebral peduncle on FA skeleton
2	tract inferior longitudinal fasciculus	25556-3.0_25557-3.0	25556-3.0	25557-3.0	Weighted-mean MO in tract inferior longitudinal fasciculus
2	inferior cerebellar peduncle	25067-3.0_25066-3.0	25067-3.0	25066-3.0	Mean FA in inferior cerebellar peduncle on FA skeleton
2	anterior corona radiata	25079-3.0_25078-3.0	25079-3.0	25078-3.0	Mean FA in anterior corona radiata on FA skeleton
2	tract inferior longitudinal fasciculus	25664-3.0_25665-3.0	25664-3.0	25665-3.0	Weighted-mean ICVF in tract inferior longitudinal fasciculus
2	uncinate fasciculus	25341-3.0_25340-3.0	25341-3.0	25340-3.0	Mean L3 in uncinate fasciculus on FA skeleton
2	tapetum	25391-3.0_25390-3.0	25391-3.0	25390-3.0	Mean ICVF in tapetum on FA skeleton
2	fornix cres+stria terminalis	25143-3.0_25142-3.0	25143-3.0	25142-3.0	Mean MD in fornix cres+stria terminalis on FA skeleton
2	superior fronto-occipital fasciculus	25147-3.0_25146-3.0	25147-3.0	25146-3.0	Mean MD in superior fronto-occipital fasciculus on FA skeleton
2	superior fronto-occipital fasciculus	25387-3.0_25386-3.0	25387-3.0	25386-3.0	Mean ICVF in superior fronto-occipital fasciculus on FA skeleton
2	tract medial lemniscus	25640-3.0_25641-3.0	25640-3.0	25641-3.0	Weighted-mean L3 in tract medial lemniscus
2	cingulum cingulate gyrus	25379-3.0_25378-3.0	25379-3.0	25378-3.0	Mean ICVF in cingulum cingulate gyrus on FA skeleton
2	tapetum	25103-3.0_25102-3.0	25103-3.0	25102-3.0	Mean FA in tapetum on FA skeleton
2	superior cerebellar peduncle	25405-3.0_25404-3.0	25405-3.0	25404-3.0	Mean OD in superior cerebellar peduncle on FA skeleton
2	superior fronto-occipital fasciculus	25291-3.0_25290-3.0	25291-3.0	25290-3.0	Mean L2 in superior fronto-occipital fasciculus on FA skeleton
2	superior corona radiata	25129-3.0_25128-3.0	25129-3.0	25128-3.0	Mean MD in superior corona radiata on FA skeleton
2	cingulum hippocampus	25141-3.0_25140-3.0	25141-3.0	25140-3.0	Mean MD in cingulum hippocampus on FA skeleton
2	external capsule	25329-3.0_25328-3.0	25329-3.0	25328-3.0	Mean L3 in external capsule on FA skeleton
2	inferior cerebellar peduncle	25403-3.0_25402-3.0	25403-3.0	25402-3.0	Mean OD in inferior cerebellar peduncle on FA skeleton
2	corticospinal tract	25063-3.0_25062-3.0	25063-3.0	25062-3.0	Mean FA in corticospinal tract on FA skeleton
2	superior fronto-occipital fasciculus	25243-3.0_25242-3.0	25243-3.0	25242-3.0	Mean L1 in superior fronto-occipital fasciculus on FA skeleton
2	cingulum hippocampus	25285-3.0_25284-3.0	25285-3.0	25284-3.0	Mean L2 in cingulum hippocampus on FA skeleton
2	uncinate fasciculus	25101-3.0_25100-3.0	25101-3.0	25100-3.0	Mean FA in uncinate fasciculus on FA skeleton
2	medial lemniscus	25113-3.0_25112-3.0	25113-3.0	25112-3.0	Mean MD in medial lemniscus on FA skeleton
2	posterior thalamic radiation	25373-3.0_25372-3.0	25373-3.0	25372-3.0	Mean ICVF in posterior thalamic radiation on FA skeleton
2	anterior limb of internal capsule	25169-3.0_25168-3.0	25169-3.0	25168-3.0	Mean MO in anterior limb of internal capsule on FA skeleton
2	superior longitudinal fasciculus	25097-3.0_25096-3.0	25097-3.0	25096-3.0	Mean FA in superior longitudinal fasciculus on FA skeleton
2	tract superior thalamic radiation	25646-3.0_25647-3.0	25646-3.0	25647-3.0	Weighted-mean L3 in tract superior thalamic radiation
2	superior corona radiata	25321-3.0_25320-3.0	25321-3.0	25320-3.0	Mean L3 in superior corona radiata on FA skeleton
2	inferior cerebellar peduncle	25355-3.0_25354-3.0	25355-3.0	25354-3.0	Mean ICVF in inferior cerebellar peduncle on FA skeleton
2	tract uncinate fasciculus	25621-3.0_25622-3.0	25621-3.0	25622-3.0	Weighted-mean L2 in tract uncinate fasciculus
2	retrolenticular part of internal capsule	25077-3.0_25076-3.0	25077-3.0	25076-3.0	Mean FA in retrolenticular part of internal capsule on FA skeleton
2	corticospinal tract	25447-3.0_25446-3.0	25447-3.0	25446-3.0	Mean ISOVF in corticospinal tract on FA skeleton
2	inferior cerebellar peduncle	25307-3.0_25306-3.0	25307-3.0	25306-3.0	Mean L3 in inferior cerebellar peduncle on FA skeleton
2	inferior cerebellar peduncle	25115-3.0_25114-3.0	25115-3.0	25114-3.0	Mean MD in inferior cerebellar peduncle on FA skeleton
2	tract superior longitudinal fasciculus	25671-3.0_25672-3.0	25671-3.0	25672-3.0	Weighted-mean ICVF in tract superior longitudinal fasciculus
2	cingulum hippocampus	25189-3.0_25188-3.0	25189-3.0	25188-3.0	Mean MO in cingulum hippocampus on FA skeleton
2	corticospinal tract	25207-3.0_25206-3.0	25207-3.0	25206-3.0	Mean L1 in corticospinal tract on FA skeleton
2	superior longitudinal fasciculus	25337-3.0_25336-3.0	25337-3.0	25336-3.0	Mean L3 in superior longitudinal fasciculus on FA skeleton
2	retrolenticular part of internal capsule	25365-3.0_25364-3.0	25365-3.0	25364-3.0	Mean ICVF in retrolenticular part of internal capsule on FA skeleton
2	superior cerebellar peduncle	25213-3.0_25212-3.0	25213-3.0	25212-3.0	Mean L1 in superior cerebellar peduncle on FA skeleton
2	posterior corona radiata	25467-3.0_25466-3.0	25467-3.0	25466-3.0	Mean ISOVF in posterior corona radiata on FA skeleton
2	medial lemniscus	25161-3.0_25160-3.0	25161-3.0	25160-3.0	Mean MO in medial lemniscus on FA skeleton
2	sagittal stratum	25423-3.0_25422-3.0	25423-3.0	25422-3.0	Mean OD in sagittal stratum on FA skeleton
2	superior corona radiata	25177-3.0_25176-3.0	25177-3.0	25176-3.0	Mean MO in superior corona radiata on FA skeleton
2	sagittal stratum	25231-3.0_25230-3.0	25231-3.0	25230-3.0	Mean L1 in sagittal stratum on FA skeleton
2	superior cerebellar peduncle	25261-3.0_25260-3.0	25261-3.0	25260-3.0	Mean L2 in superior cerebellar peduncle on FA skeleton
2	uncinate fasciculus	25437-3.0_25436-3.0	25437-3.0	25436-3.0	Mean OD in uncinate fasciculus on FA skeleton
2	fornix cres+stria terminalis	25287-3.0_25286-3.0	25287-3.0	25286-3.0	Mean L2 in fornix cres+stria terminalis on FA skeleton
2	tract uncinate fasciculus	25702-3.0_25703-3.0	25702-3.0	25703-3.0	Weighted-mean OD in tract uncinate fasciculus
2	external capsule	25233-3.0_25232-3.0	25233-3.0	25232-3.0	Mean L1 in external capsule on FA skeleton
2	posterior thalamic radiation	25469-3.0_25468-3.0	25469-3.0	25468-3.0	Mean ISOVF in posterior thalamic radiation on FA skeleton
2	anterior corona radiata	25367-3.0_25366-3.0	25367-3.0	25366-3.0	Mean ICVF in anterior corona radiata on FA skeleton
2	tract superior longitudinal fasciculus	25563-3.0_25564-3.0	25563-3.0	25564-3.0	Weighted-mean MO in tract superior longitudinal fasciculus
2	tapetum	25343-3.0_25342-3.0	25343-3.0	25342-3.0	Mean L3 in tapetum on FA skeleton
2	tapetum	25199-3.0_25198-3.0	25199-3.0	25198-3.0	Mean MO in tapetum on FA skeleton
2	sagittal stratum	25375-3.0_25374-3.0	25375-3.0	25374-3.0	Mean ICVF in sagittal stratum on FA skeleton
2	anterior limb of internal capsule	25457-3.0_25456-3.0	25457-3.0	25456-3.0	Mean ISOVF in anterior limb of internal capsule on FA skeleton
2	cerebral peduncle	25119-3.0_25118-3.0	25119-3.0	25118-3.0	Mean MD in cerebral peduncle on FA skeleton
2	external capsule	25377-3.0_25376-3.0	25377-3.0	25376-3.0	Mean ICVF in external capsule on FA skeleton
2	tract uncinate fasciculus	25513-3.0_25514-3.0	25513-3.0	25514-3.0	Weighted-mean FA in tract uncinate fasciculus
2	cerebral peduncle	25407-3.0_25406-3.0	25407-3.0	25406-3.0	Mean OD in cerebral peduncle on FA skeleton
2	fornix cres+stria terminalis	25479-3.0_25478-3.0	25479-3.0	25478-3.0	Mean ISOVF in fornix cres+stria terminalis on FA skeleton
2	superior corona radiata	25465-3.0_25464-3.0	25465-3.0	25464-3.0	Mean ISOVF in superior corona radiata on FA skeleton
2	posterior limb of internal capsule	25315-3.0_25314-3.0	25315-3.0	25314-3.0	Mean L3 in posterior limb of internal capsule on FA skeleton
2	sagittal stratum	25135-3.0_25134-3.0	25135-3.0	25134-3.0	Mean MD in sagittal stratum on FA skeleton
2	tract medial lemniscus	25505-3.0_25506-3.0	25505-3.0	25506-3.0	Weighted-mean FA in tract medial lemniscus
2	posterior limb of internal capsule	25075-3.0_25074-3.0	25075-3.0	25074-3.0	Mean FA in posterior limb of internal capsule on FA skeleton
2	posterior thalamic radiation	25181-3.0_25180-3.0	25181-3.0	25180-3.0	Mean MO in posterior thalamic radiation on FA skeleton
2	tract superior longitudinal fasciculus	25617-3.0_25618-3.0	25617-3.0	25618-3.0	Weighted-mean L2 in tract superior longitudinal fasciculus
2	cingulum cingulate gyrus	25187-3.0_25186-3.0	25187-3.0	25186-3.0	Mean MO in cingulum cingulate gyrus on FA skeleton
2	posterior limb of internal capsule	25219-3.0_25218-3.0	25219-3.0	25218-3.0	Mean L1 in posterior limb of internal capsule on FA skeleton
2	uncinate fasciculus	25389-3.0_25388-3.0	25389-3.0	25388-3.0	Mean ICVF in uncinate fasciculus on FA skeleton
2	sagittal stratum	25471-3.0_25470-3.0	25471-3.0	25470-3.0	Mean ISOVF in sagittal stratum on FA skeleton
2	tapetum	25295-3.0_25294-3.0	25295-3.0	25294-3.0	Mean L2 in tapetum on FA skeleton
2	superior corona radiata	25369-3.0_25368-3.0	25369-3.0	25368-3.0	Mean ICVF in superior corona radiata on FA skeleton
2	tract uncinate fasciculus	25567-3.0_25568-3.0	25567-3.0	25568-3.0	Weighted-mean MO in tract uncinate fasciculus
2	retrolenticular part of internal capsule	25461-3.0_25460-3.0	25461-3.0	25460-3.0	Mean ISOVF in retrolenticular part of internal capsule on FA skeleton
2	anterior corona radiata	25463-3.0_25462-3.0	25463-3.0	25462-3.0	Mean ISOVF in anterior corona radiata on FA skeleton
2	tract uncinate fasciculus	25729-3.0_25730-3.0	25729-3.0	25730-3.0	Weighted-mean ISOVF in tract uncinate fasciculus
2	fornix cres+stria terminalis	25095-3.0_25094-3.0	25095-3.0	25094-3.0	Mean FA in fornix cres+stria terminalis on FA skeleton
2	uncinate fasciculus	25245-3.0_25244-3.0	25245-3.0	25244-3.0	Mean L1 in uncinate fasciculus on FA skeleton
2	retrolenticular part of internal capsule	25125-3.0_25124-3.0	25125-3.0	25124-3.0	Mean MD in retrolenticular part of internal capsule on FA skeleton
2	cingulum cingulate gyrus	25235-3.0_25234-3.0	25235-3.0	25234-3.0	Mean L1 in cingulum cingulate gyrus on FA skeleton
2	fornix cres+stria terminalis	25383-3.0_25382-3.0	25383-3.0	25382-3.0	Mean ICVF in fornix cres+stria terminalis on FA skeleton
2	cingulum cingulate gyrus	25427-3.0_25426-3.0	25427-3.0	25426-3.0	Mean OD in cingulum cingulate gyrus on FA skeleton
2	superior corona radiata	25225-3.0_25224-3.0	25225-3.0	25224-3.0	Mean L1 in superior corona radiata on FA skeleton
2	uncinate fasciculus	25149-3.0_25148-3.0	25149-3.0	25148-3.0	Mean MD in uncinate fasciculus on FA skeleton
2	cingulum hippocampus	25477-3.0_25476-3.0	25477-3.0	25476-3.0	Mean ISOVF in cingulum hippocampus on FA skeleton
2	corticospinal tract	25255-3.0_25254-3.0	25255-3.0	25254-3.0	Mean L2 in corticospinal tract on FA skeleton
2	superior longitudinal fasciculus	25385-3.0_25384-3.0	25385-3.0	25384-3.0	Mean ICVF in superior longitudinal fasciculus on FA skeleton
2	cerebral peduncle	25311-3.0_25310-3.0	25311-3.0	25310-3.0	Mean L3 in cerebral peduncle on FA skeleton
2	cingulum cingulate gyrus	25139-3.0_25138-3.0	25139-3.0	25138-3.0	Mean MD in cingulum cingulate gyrus on FA skeleton
2	medial lemniscus	25065-3.0_25064-3.0	25065-3.0	25064-3.0	Mean FA in medial lemniscus on FA skeleton
2	superior longitudinal fasciculus	25241-3.0_25240-3.0	25241-3.0	25240-3.0	Mean L1 in superior longitudinal fasciculus on FA skeleton
2	medial lemniscus	25305-3.0_25304-3.0	25305-3.0	25304-3.0	Mean L3 in medial lemniscus on FA skeleton
2	tract uncinate fasciculus	25675-3.0_25676-3.0	25675-3.0	25676-3.0	Weighted-mean ICVF in tract uncinate fasciculus
2	superior longitudinal fasciculus	25481-3.0_25480-3.0	25481-3.0	25480-3.0	Mean ISOVF in superior longitudinal fasciculus on FA skeleton
2	superior fronto-occipital fasciculus	25483-3.0_25482-3.0	25483-3.0	25482-3.0	Mean ISOVF in superior fronto-occipital fasciculus on FA skeleton
2	cingulum hippocampus	25237-3.0_25236-3.0	25237-3.0	25236-3.0	Mean L1 in cingulum hippocampus on FA skeleton
2	tract uncinate fasciculus	25648-3.0_25649-3.0	25648-3.0	25649-3.0	Weighted-mean L3 in tract uncinate fasciculus
2	external capsule	25185-3.0_25184-3.0	25185-3.0	25184-3.0	Mean MO in external capsule on FA skeleton
2	superior fronto-occipital fasciculus	25339-3.0_25338-3.0	25339-3.0	25338-3.0	Mean L3 in superior fronto-occipital fasciculus on FA skeleton
2	tract inferior longitudinal fasciculus	25610-3.0_25611-3.0	25610-3.0	25611-3.0	Weighted-mean L2 in tract inferior longitudinal fasciculus
2	uncinate fasciculus	25485-3.0_25484-3.0	25485-3.0	25484-3.0	Mean ISOVF in uncinate fasciculus on FA skeleton
2	superior fronto-occipital fasciculus	25435-3.0_25434-3.0	25435-3.0	25434-3.0	Mean OD in superior fronto-occipital fasciculus on FA skeleton
2	cingulum hippocampus	25429-3.0_25428-3.0	25429-3.0	25428-3.0	Mean OD in cingulum hippocampus on FA skeleton
2	retrolenticular part of internal capsule	25173-3.0_25172-3.0	25173-3.0	25172-3.0	Mean MO in retrolenticular part of internal capsule on FA skeleton
2	medial lemniscus	25449-3.0_25448-3.0	25449-3.0	25448-3.0	Mean ISOVF in medial lemniscus on FA skeleton
2	tract uncinate fasciculus	25540-3.0_25541-3.0	25540-3.0	25541-3.0	Weighted-mean MD in tract uncinate fasciculus
2	cingulum cingulate gyrus	25475-3.0_25474-3.0	25475-3.0	25474-3.0	Mean ISOVF in cingulum cingulate gyrus on FA skeleton
2	anterior limb of internal capsule	25313-3.0_25312-3.0	25313-3.0	25312-3.0	Mean L3 in anterior limb of internal capsule on FA skeleton
2	tract superior longitudinal fasciculus	25509-3.0_25510-3.0	25509-3.0	25510-3.0	Weighted-mean FA in tract superior longitudinal fasciculus
2	anterior limb of internal capsule	25361-3.0_25360-3.0	25361-3.0	25360-3.0	Mean ICVF in anterior limb of internal capsule on FA skeleton
2	tract inferior longitudinal fasciculus	25529-3.0_25530-3.0	25529-3.0	25530-3.0	Weighted-mean MD in tract inferior longitudinal fasciculus
2	inferior cerebellar peduncle	25163-3.0_25162-3.0	25163-3.0	25162-3.0	Mean MO in inferior cerebellar peduncle on FA skeleton
2	corticospinal tract	25159-3.0_25158-3.0	25159-3.0	25158-3.0	Mean MO in corticospinal tract on FA skeleton
2	tract medial lemniscus	25532-3.0_25533-3.0	25532-3.0	25533-3.0	Weighted-mean MD in tract medial lemniscus
2	corticospinal tract	25111-3.0_25110-3.0	25111-3.0	25110-3.0	Mean MD in corticospinal tract on FA skeleton
2	posterior corona radiata	25419-3.0_25418-3.0	25419-3.0	25418-3.0	Mean OD in posterior corona radiata on FA skeleton
2	fornix cres+stria terminalis	25431-3.0_25430-3.0	25431-3.0	25430-3.0	Mean OD in fornix cres+stria terminalis on FA skeleton
2	tapetum	25439-3.0_25438-3.0	25439-3.0	25438-3.0	Mean OD in tapetum on FA skeleton
2	posterior limb of internal capsule	25411-3.0_25410-3.0	25411-3.0	25410-3.0	Mean OD in posterior limb of internal capsule on FA skeleton
2	tract superior longitudinal fasciculus	25698-3.0_25699-3.0	25698-3.0	25699-3.0	Weighted-mean OD in tract superior longitudinal fasciculus
2	tract inferior longitudinal fasciculus	25718-3.0_25719-3.0	25718-3.0	25719-3.0	Weighted-mean ISOVF in tract inferior longitudinal fasciculus
2	anterior limb of internal capsule	25409-3.0_25408-3.0	25409-3.0	25408-3.0	Mean OD in anterior limb of internal capsule on FA skeleton
2	superior fronto-occipital fasciculus	25195-3.0_25194-3.0	25195-3.0	25194-3.0	Mean MO in superior fronto-occipital fasciculus on FA skeleton
2	inferior cerebellar peduncle	25451-3.0_25450-3.0	25451-3.0	25450-3.0	Mean ISOVF in inferior cerebellar peduncle on FA skeleton
2	posterior limb of internal capsule	25363-3.0_25362-3.0	25363-3.0	25362-3.0	Mean ICVF in posterior limb of internal capsule on FA skeleton
2	sagittal stratum	25087-3.0_25086-3.0	25087-3.0	25086-3.0	Mean FA in sagittal stratum on FA skeleton
2	cingulum hippocampus	25381-3.0_25380-3.0	25381-3.0	25380-3.0	Mean ICVF in cingulum hippocampus on FA skeleton
2	superior cerebellar peduncle	25357-3.0_25356-3.0	25357-3.0	25356-3.0	Mean ICVF in superior cerebellar peduncle on FA skeleton
2	tract superior thalamic radiation	25538-3.0_25539-3.0	25538-3.0	25539-3.0	Weighted-mean MD in tract superior thalamic radiation
2	external capsule	25089-3.0_25088-3.0	25089-3.0	25088-3.0	Mean FA in external capsule on FA skeleton
2	tract inferior longitudinal fasciculus	25502-3.0_25503-3.0	25502-3.0	25503-3.0	Weighted-mean FA in tract inferior longitudinal fasciculus
2	posterior thalamic radiation	25133-3.0_25132-3.0	25133-3.0	25132-3.0	Mean MD in posterior thalamic radiation on FA skeleton
2	tract medial lemniscus	25613-3.0_25614-3.0	25613-3.0	25614-3.0	Weighted-mean L2 in tract medial lemniscus
2	tract superior thalamic radiation	25565-3.0_25566-3.0	25565-3.0	25566-3.0	Weighted-mean MO in tract superior thalamic radiation
2	superior corona radiata	25417-3.0_25416-3.0	25417-3.0	25416-3.0	Mean OD in superior corona radiata on FA skeleton
2	tract superior thalamic radiation	25592-3.0_25593-3.0	25592-3.0	25593-3.0	Weighted-mean L1 in tract superior thalamic radiation
2	posterior thalamic radiation	25085-3.0_25084-3.0	25085-3.0	25084-3.0	Mean FA in posterior thalamic radiation on FA skeleton
2	retrolenticular part of internal capsule	25413-3.0_25412-3.0	25413-3.0	25412-3.0	Mean OD in retrolenticular part of internal capsule on FA skeleton
2	tapetum	25487-3.0_25486-3.0	25487-3.0	25486-3.0	Mean ISOVF in tapetum on FA skeleton
2	cingulum cingulate gyrus	25091-3.0_25090-3.0	25091-3.0	25090-3.0	Mean FA in cingulum cingulate gyrus on FA skeleton
2	tract superior longitudinal fasciculus	25644-3.0_25645-3.0	25644-3.0	25645-3.0	Weighted-mean L3 in tract superior longitudinal fasciculus
2	external capsule	25137-3.0_25136-3.0	25137-3.0	25136-3.0	Mean MD in external capsule on FA skeleton
2	tract superior thalamic radiation	25511-3.0_25512-3.0	25511-3.0	25512-3.0	Weighted-mean FA in tract superior thalamic radiation
2	tract superior longitudinal fasciculus	25536-3.0_25537-3.0	25536-3.0	25537-3.0	Weighted-mean MD in tract superior longitudinal fasciculus
2	superior longitudinal fasciculus	25145-3.0_25144-3.0	25145-3.0	25144-3.0	Mean MD in superior longitudinal fasciculus on FA skeleton
2	external capsule	25425-3.0_25424-3.0	25425-3.0	25424-3.0	Mean OD in external capsule on FA skeleton
2	anterior corona radiata	25319-3.0_25318-3.0	25319-3.0	25318-3.0	Mean L3 in anterior corona radiata on FA skeleton
2	tract superior longitudinal fasciculus	25590-3.0_25591-3.0	25590-3.0	25591-3.0	Weighted-mean L1 in tract superior longitudinal fasciculus
2	posterior limb of internal capsule	25123-3.0_25122-3.0	25123-3.0	25122-3.0	Mean MD in posterior limb of internal capsule on FA skeleton
2	posterior thalamic radiation	25277-3.0_25276-3.0	25277-3.0	25276-3.0	Mean L2 in posterior thalamic radiation on FA skeleton
2	anterior corona radiata	25175-3.0_25174-3.0	25175-3.0	25174-3.0	Mean MO in anterior corona radiata on FA skeleton
2	posterior limb of internal capsule	25459-3.0_25458-3.0	25459-3.0	25458-3.0	Mean ISOVF in posterior limb of internal capsule on FA skeleton
2	tract medial lemniscus	25559-3.0_25560-3.0	25559-3.0	25560-3.0	Weighted-mean MO in tract medial lemniscus
2	anterior corona radiata	25223-3.0_25222-3.0	25223-3.0	25222-3.0	Mean L1 in anterior corona radiata on FA skeleton
2	tract medial lemniscus	25586-3.0_25587-3.0	25586-3.0	25587-3.0	Weighted-mean L1 in tract medial lemniscus
2	superior longitudinal fasciculus	25433-3.0_25432-3.0	25433-3.0	25432-3.0	Mean OD in superior longitudinal fasciculus on FA skeleton
2	tract medial lemniscus	25694-3.0_25695-3.0	25694-3.0	25695-3.0	Weighted-mean OD in tract medial lemniscus
2	superior longitudinal fasciculus	25193-3.0_25192-3.0	25193-3.0	25192-3.0	Mean MO in superior longitudinal fasciculus on FA skeleton
2	posterior limb of internal capsule	25171-3.0_25170-3.0	25171-3.0	25170-3.0	Mean MO in posterior limb of internal capsule on FA skeleton
2	retrolenticular part of internal capsule	25221-3.0_25220-3.0	25221-3.0	25220-3.0	Mean L1 in retrolenticular part of internal capsule on FA skeleton
2	fornix cres+stria terminalis	25239-3.0_25238-3.0	25239-3.0	25238-3.0	Mean L1 in fornix cres+stria terminalis on FA skeleton
2	superior cerebellar peduncle	25309-3.0_25308-3.0	25309-3.0	25308-3.0	Mean L3 in superior cerebellar peduncle on FA skeleton
2	posterior limb of internal capsule	25267-3.0_25266-3.0	25267-3.0	25266-3.0	Mean L2 in posterior limb of internal capsule on FA skeleton
2	anterior corona radiata	25271-3.0_25270-3.0	25271-3.0	25270-3.0	Mean L2 in anterior corona radiata on FA skeleton
2	external capsule	25281-3.0_25280-3.0	25281-3.0	25280-3.0	Mean L2 in external capsule on FA skeleton
2	anterior corona radiata	25127-3.0_25126-3.0	25127-3.0	25126-3.0	Mean MD in anterior corona radiata on FA skeleton
2	tract inferior longitudinal fasciculus	25691-3.0_25692-3.0	25691-3.0	25692-3.0	Weighted-mean OD in tract inferior longitudinal fasciculus
2	posterior thalamic radiation	25325-3.0_25324-3.0	25325-3.0	25324-3.0	Mean L3 in posterior thalamic radiation on FA skeleton
2	tract inferior longitudinal fasciculus	25583-3.0_25584-3.0	25583-3.0	25584-3.0	Weighted-mean L1 in tract inferior longitudinal fasciculus
2	tract superior thalamic radiation	25700-3.0_25701-3.0	25700-3.0	25701-3.0	Weighted-mean OD in tract superior thalamic radiation
2	tract inferior fronto-occipital fasciculus	25689-3.0_25690-3.0	25689-3.0	25690-3.0	Weighted-mean OD in tract inferior fronto-occipital fasciculus
2	tract inferior fronto-occipital fasciculus	25635-3.0_25636-3.0	25635-3.0	25636-3.0	Weighted-mean L3 in tract inferior fronto-occipital fasciculus
2	tract inferior fronto-occipital fasciculus	25608-3.0_25609-3.0	25608-3.0	25609-3.0	Weighted-mean L2 in tract inferior fronto-occipital fasciculus
2	tract cingulate gyrus part of cingulum	25600-3.0_25601-3.0	25600-3.0	25601-3.0	Weighted-mean L2 in tract cingulate gyrus part of cingulum
2	tract parahippocampal part of cingulum	25683-3.0_25684-3.0	25683-3.0	25684-3.0	Weighted-mean OD in tract parahippocampal part of cingulum
2	tract anterior thalamic radiation	25571-3.0_25572-3.0	25571-3.0	25572-3.0	Weighted-mean L1 in tract anterior thalamic radiation
2	tract cingulate gyrus part of cingulum	25708-3.0_25709-3.0	25708-3.0	25709-3.0	Weighted-mean ISOVF in tract cingulate gyrus part of cingulum
2	tract posterior thalamic radiation	25696-3.0_25697-3.0	25696-3.0	25697-3.0	Weighted-mean OD in tract posterior thalamic radiation
2	tract posterior thalamic radiation	25642-3.0_25643-3.0	25642-3.0	25643-3.0	Weighted-mean L3 in tract posterior thalamic radiation
2	tract inferior fronto-occipital fasciculus	25554-3.0_25555-3.0	25554-3.0	25555-3.0	Weighted-mean MO in tract inferior fronto-occipital fasciculus
2	tract parahippocampal part of cingulum	25629-3.0_25630-3.0	25629-3.0	25630-3.0	Weighted-mean L3 in tract parahippocampal part of cingulum
2	tract parahippocampal part of cingulum	25548-3.0_25549-3.0	25548-3.0	25549-3.0	Weighted-mean MO in tract parahippocampal part of cingulum
2	tract anterior thalamic radiation	25490-3.0_25491-3.0	25490-3.0	25491-3.0	Weighted-mean FA in tract anterior thalamic radiation
2	tract acoustic radiation	25488-3.0_25489-3.0	25488-3.0	25489-3.0	Weighted-mean FA in tract acoustic radiation
2	tract cingulate gyrus part of cingulum	25492-3.0_25493-3.0	25492-3.0	25493-3.0	Weighted-mean FA in tract cingulate gyrus part of cingulum
2	tract anterior thalamic radiation	25544-3.0_25545-3.0	25544-3.0	25545-3.0	Weighted-mean MO in tract anterior thalamic radiation
2	tract acoustic radiation	25515-3.0_25516-3.0	25515-3.0	25516-3.0	Weighted-mean MD in tract acoustic radiation
2	tract acoustic radiation	25704-3.0_25705-3.0	25704-3.0	25705-3.0	Weighted-mean ISOVF in tract acoustic radiation
2	tract inferior fronto-occipital fasciculus	25500-3.0_25501-3.0	25500-3.0	25501-3.0	Weighted-mean FA in tract inferior fronto-occipital fasciculus
2	tract inferior fronto-occipital fasciculus	25527-3.0_25528-3.0	25527-3.0	25528-3.0	Weighted-mean MD in tract inferior fronto-occipital fasciculus
2	tract cingulate gyrus part of cingulum	25654-3.0_25655-3.0	25654-3.0	25655-3.0	Weighted-mean ICVF in tract cingulate gyrus part of cingulum
2	tract cingulate gyrus part of cingulum	25519-3.0_25520-3.0	25519-3.0	25520-3.0	Weighted-mean MD in tract cingulate gyrus part of cingulum
2	tract parahippocampal part of cingulum	25656-3.0_25657-3.0	25656-3.0	25657-3.0	Weighted-mean ICVF in tract parahippocampal part of cingulum
2	tract inferior fronto-occipital fasciculus	25716-3.0_25717-3.0	25716-3.0	25717-3.0	Weighted-mean ISOVF in tract inferior fronto-occipital fasciculus
2	tract parahippocampal part of cingulum	25521-3.0_25522-3.0	25521-3.0	25522-3.0	Weighted-mean MD in tract parahippocampal part of cingulum
2	tract corticospinal tract	25631-3.0_25632-3.0	25631-3.0	25632-3.0	Weighted-mean L3 in tract corticospinal tract
2	tract acoustic radiation	25623-3.0_25624-3.0	25623-3.0	25624-3.0	Weighted-mean L3 in tract acoustic radiation
2	tract acoustic radiation	25569-3.0_25570-3.0	25569-3.0	25570-3.0	Weighted-mean L1 in tract acoustic radiation
2	tract corticospinal tract	25496-3.0_25497-3.0	25496-3.0	25497-3.0	Weighted-mean FA in tract corticospinal tract
2	tract anterior thalamic radiation	25625-3.0_25626-3.0	25625-3.0	25626-3.0	Weighted-mean L3 in tract anterior thalamic radiation
2	tract cingulate gyrus part of cingulum	25627-3.0_25628-3.0	25627-3.0	25628-3.0	Weighted-mean L3 in tract cingulate gyrus part of cingulum
2	tract corticospinal tract	25523-3.0_25524-3.0	25523-3.0	25524-3.0	Weighted-mean MD in tract corticospinal tract
2	tract posterior thalamic radiation	25669-3.0_25670-3.0	25669-3.0	25670-3.0	Weighted-mean ICVF in tract posterior thalamic radiation
2	tract inferior fronto-occipital fasciculus	25581-3.0_25582-3.0	25581-3.0	25582-3.0	Weighted-mean L1 in tract inferior fronto-occipital fasciculus
2	tract parahippocampal part of cingulum	25602-3.0_25603-3.0	25602-3.0	25603-3.0	Weighted-mean L2 in tract parahippocampal part of cingulum
2	tract posterior thalamic radiation	25588-3.0_25589-3.0	25588-3.0	25589-3.0	Weighted-mean L1 in tract posterior thalamic radiation
2	tract posterior thalamic radiation	25534-3.0_25535-3.0	25534-3.0	25535-3.0	Weighted-mean MD in tract posterior thalamic radiation
2	tract corticospinal tract	25604-3.0_25605-3.0	25604-3.0	25605-3.0	Weighted-mean L2 in tract corticospinal tract
2	tract anterior thalamic radiation	25517-3.0_25518-3.0	25517-3.0	25518-3.0	Weighted-mean MD in tract anterior thalamic radiation
2	tract posterior thalamic radiation	25507-3.0_25508-3.0	25507-3.0	25508-3.0	Weighted-mean FA in tract posterior thalamic radiation
2	tract posterior thalamic radiation	25615-3.0_25616-3.0	25615-3.0	25616-3.0	Weighted-mean L2 in tract posterior thalamic radiation
2	tract anterior thalamic radiation	25598-3.0_25599-3.0	25598-3.0	25599-3.0	Weighted-mean L2 in tract anterior thalamic radiation
2	tract anterior thalamic radiation	25706-3.0_25707-3.0	25706-3.0	25707-3.0	Weighted-mean ISOVF in tract anterior thalamic radiation
2	tract acoustic radiation	25596-3.0_25597-3.0	25596-3.0	25597-3.0	Weighted-mean L2 in tract acoustic radiation
2	tract cingulate gyrus part of cingulum	25681-3.0_25682-3.0	25681-3.0	25682-3.0	Weighted-mean OD in tract cingulate gyrus part of cingulum
2	tract anterior thalamic radiation	25679-3.0_25680-3.0	25679-3.0	25680-3.0	Weighted-mean OD in tract anterior thalamic radiation
2	tract corticospinal tract	25712-3.0_25713-3.0	25712-3.0	25713-3.0	Weighted-mean ISOVF in tract corticospinal tract
2	tract posterior thalamic radiation	25723-3.0_25724-3.0	25723-3.0	25724-3.0	Weighted-mean ISOVF in tract posterior thalamic radiation
2	tract parahippocampal part of cingulum	25575-3.0_25576-3.0	25575-3.0	25576-3.0	Weighted-mean L1 in tract parahippocampal part of cingulum
2	tract parahippocampal part of cingulum	25494-3.0_25495-3.0	25494-3.0	25495-3.0	Weighted-mean FA in tract parahippocampal part of cingulum
2	tract parahippocampal part of cingulum	25710-3.0_25711-3.0	25710-3.0	25711-3.0	Weighted-mean ISOVF in tract parahippocampal part of cingulum
2	tract acoustic radiation	25677-3.0_25678-3.0	25677-3.0	25678-3.0	Weighted-mean OD in tract acoustic radiation
2	tract corticospinal tract	25577-3.0_25578-3.0	25577-3.0	25578-3.0	Weighted-mean L1 in tract corticospinal tract
2	tract corticospinal tract	25658-3.0_25659-3.0	25658-3.0	25659-3.0	Weighted-mean ICVF in tract corticospinal tract
2	tract cingulate gyrus part of cingulum	25546-3.0_25547-3.0	25546-3.0	25547-3.0	Weighted-mean MO in tract cingulate gyrus part of cingulum
2	tract corticospinal tract	25550-3.0_25551-3.0	25550-3.0	25551-3.0	Weighted-mean MO in tract corticospinal tract
2	tract acoustic radiation	25650-3.0_25651-3.0	25650-3.0	25651-3.0	Weighted-mean ICVF in tract acoustic radiation
2	tract acoustic radiation	25542-3.0_25543-3.0	25542-3.0	25543-3.0	Weighted-mean MO in tract acoustic radiation
2	tract posterior thalamic radiation	25561-3.0_25562-3.0	25561-3.0	25562-3.0	Weighted-mean MO in tract posterior thalamic radiation
2	tract anterior thalamic radiation	25652-3.0_25653-3.0	25652-3.0	25653-3.0	Weighted-mean ICVF in tract anterior thalamic radiation
2	tract inferior fronto-occipital fasciculus	25662-3.0_25663-3.0	25662-3.0	25663-3.0	Weighted-mean ICVF in tract inferior fronto-occipital fasciculus
2	tract corticospinal tract	25685-3.0_25686-3.0	25685-3.0	25686-3.0	Weighted-mean OD in tract corticospinal tract
2	tract cingulate gyrus part of cingulum	25573-3.0_25574-3.0	25573-3.0	25574-3.0	Weighted-mean L1 in tract cingulate gyrus part of cingulum
2	thalamus	25026-3.0_25027-3.0	25026-3.0	25027-3.0	Median T2star in thalamus
2	amygdala	25036-3.0_25037-3.0	25036-3.0	25037-3.0	Median T2star in amygdala
2	caudate	25028-3.0_25029-3.0	25028-3.0	25029-3.0	Median T2star in caudate
2	pallidum	25032-3.0_25033-3.0	25032-3.0	25033-3.0	Median T2star in pallidum
2	putamen	25030-3.0_25031-3.0	25030-3.0	25031-3.0	Median T2star in putamen
2	accumbens	25038-3.0_25039-3.0	25038-3.0	25039-3.0	Median T2star in accumbens
2	hippocampus	25034-3.0_25035-3.0	25034-3.0	25035-3.0	Median T2star in hippocampus
