# Supplementary material for: Evolution of Human Brain Left–Right Asymmetry: Old Genes with New Functions
Source: Mol Biol Evol. 2023 Aug 10;40(9):msad181. doi: 10.1093/molbev/msad181 (PMC10473864; doi:10.1093/molbev/msad181)
Supplement: msad181_Supplementary_Data [file msad181_supplementary_data.zip › Tab.S2-Summary_of_GWAS_results.xlsx]

## Sheet: tableS2
index_snp	plan	trait	organ	CHR	SNP	POS	A1	A2	N	AF1	BETA	SE	P	BETA_phase2	P_phase2	BETA_phase3	P_phase3	Func.refGene_annovar	Gene.refGene_annovar	consequence_phenoscanner	emsembl_phenoscanner	gene_phenoscanner
rs3095329	plan1	25784-2.0_25785-2.0	brain	6	rs3095329	30693816	A	G	33644	0.77149	-0.062827	0.00914752	6.5e-12	-0.0589034	0.0361143	0.0485671	0.284619	downstream	TUBB	downstream	ENSG00000224156	TUBB
rs12990866	plan1	25784-2.0_25785-2.0	brain	2	rs12990866	210237023	C	T	33459	0.566948	0.0473989	0.00777389	1.08e-09	0.00460023	0.843102	0.0833769	0.0311717	intergenic	LOC101927960;MAP2	intergenic	-	ENSAP3
rs6740822	plan1	25784-2.0_25785-2.0	brain	2	rs6740822	210363112	T	C	33470	0.335106	-0.0486501	0.00818627	2.8e-09	-0.0107336	0.657911	-0.0804451	0.0471476	intronic	MAP2	intron	ENSG00000078018	MAP2
rs1544581	plan1	25784-2.0_25785-2.0	brain	2	rs1544581	210641048	G	T	33441	0.43339	0.0456345	0.00780537	5.02e-09	0.0234967	0.303874	0.0494386	0.212077	intronic	UNC80	intron	ENSG00000144406	UNC80
rs8076152	plan1	25784-2.0_25785-2.0	brain	17	rs8076152	43995932	C	G	32499	0.657851	0.0475638	0.0082248	7.34e-09	0.0535247	0.0309413	0.0851481	0.0369707	intronic	MAPT	intron	ENSG00000186868	MAPT
rs9977704	plan1	25784-2.0_25785-2.0	brain	21	rs9977704	46929094	A	G	33136	0.607843	0.0457171	0.00793809	8.45e-09	0.0251718	0.289093	0.0288598	0.471149	intronic	COL18A1	intron	ENSG00000182871	COL18A1
rs3094054	plan1	25784-2.0_25785-2.0	brain	6	rs3094054	30333505	G	T	33644	0.853867	-0.0617109	0.0108848	1.43e-08			0.0135603	0.808242	intergenic	RPP21;HLA-E	upstream	ENSG00000231659	UBQLN1P1
6:31363431_AAAAC_A	plan1	25784-2.0_25785-2.0	brain	6	6:31363431_AAAAC_A	31363431	AAAAC	A	33452	0.852834	-0.0614371	0.0108405	1.45e-08			0.00726758	0.898165	-	-	-	-	-
rs11667048	plan1	25784-2.0_25785-2.0	brain	19	rs11667048	42434316	C	G	33565	0.342857	0.0457508	0.00809371	1.58e-08	0.045733	0.0574193	0.0435964	0.27962	downstream	LOC100505585	upstream	-	CTD-2575K13.6
rs1265888	plan1	25784-2.0_25785-2.0	brain	6	rs1265888	32066447	G	A	33626	0.823366	-0.0567434	0.0100699	1.75e-08	-0.0417014	0.19256	0.0466913	0.364257	intronic	TNXB	intron	ENSG00000233323	TNXB
rs3115674	plan1	25784-2.0_25785-2.0	brain	6	rs3115674	31799076	T	G	33443	0.861361	-0.0618903	0.0111488	2.84e-08	-0.0793043	0.0267948	0.0911425	0.109892	intergenic	HSPA1B;SNHG32	upstream	ENSG00000226710	C6orf48
rs3095340	plan1	25784-2.0_25785-2.0	brain	6	rs3095340	30726939	A	C	33644	0.815257	-0.0549258	0.00993555	3.24e-08	0.00046083	0.987895	0.019571	0.701236	intergenic	IER3;HCG20	intergenic	-	TBC1D22B
17:44268905_A_G	plan1	25083-2.0_25082-2.0	brain	17	17:44268905_A_G	44268905	A	G	31551	0.81598	-0.0827885	0.0102768	7.89e-16	-0.0370617	0.239875	-0.108186	0.0304265	-	-	-	-	-
rs12951057	plan1	25083-2.0_25082-2.0	brain	17	rs12951057	44794558	C	G	31038	0.832608	-0.0669024	0.0107625	5.09e-10	-0.0442572	0.182861	-0.112865	0.0294086	intronic	NSF	intron	ENSG00000073969	NSF
rs2435206	plan1	25083-2.0_25082-2.0	brain	17	rs2435206	44058111	C	T	30630	0.692295	-0.0505397	0.00875825	7.9e-09	-0.00131584	0.959731	-0.110035	0.0117825	intronic	MAPT	intron	ENSG00000186868	MAPT
rs3809857	plan1	25083-2.0_25082-2.0	brain	17	rs3809857	44848314	G	T	31279	0.668276	-0.046811	0.00846816	3.24e-08	-0.0578061	0.0250256	-0.0321339	0.431164	intronic	WNT3	intron	ENSG00000108379	WNT3
rs72831708	plan1	25918-2.0_25920-2.0	brain	6	rs72831708	8730954	G	T	33644	0.936794	0.152134	0.015852	8.22e-22	0.1702	0.000416348	0.135368	0.105833	ncRNA_intronic	LOC100506207	intergenic	-	TMEM14C
rs12192886	plan1	25918-2.0_25920-2.0	brain	6	rs12192886	8359791	A	C	32834	0.93289	0.130213	0.015605	7.16e-17	0.152842	0.00138901	0.085343	0.302652	intergenic	EEF1E1-BLOC1S5;SLC35B3	-	-	RP11-203H2.2
rs2104117	plan1	25918-2.0_25920-2.0	brain	6	rs2104117	8634111	C	T	33644	0.967349	0.155781	0.0217316	7.59e-13	0.153022	0.026691	0.0579104	0.600351	ncRNA_intronic	LOC100506207	intergenic	-	TMEM14C
rs117404634	plan1	25637-2.0_25638-2.0	brain	17	rs117404634	19819469	G	A	31524	0.988913	-0.213941	0.0378048	1.52e-08	0.0362522	0.72583	-0.0586842	0.746598	intronic	AKAP10	intron	ENSG00000108599	AKAP10
rs9939914	plan1	25417-2.0_25416-2.0	brain	16	rs9939914	89939929	T	C	30494	0.757083	0.0603483	0.00940016	1.36e-10	0.0597204	0.0330593	0.0108362	0.810626	upstream	TCF25	upstream	ENSG00000141002	TCF25
rs111398992	plan1	25417-2.0_25416-2.0	brain	16	rs111398992	89992613	G	T	31465	0.867774	-0.0690077	0.0117257	3.98e-09	-0.0671135	0.0594281	-0.0437455	0.446752	intronic	TUBB3	intron	-	RP11-566K11.2
rs117173417	plan1	25417-2.0_25416-2.0	brain	7	rs117173417	23192207	A	G	31679	0.973926	-0.138918	0.024886	2.38e-08	-0.0307769	0.687916	-0.00793954	0.943342	intronic	KLHL7	intron	ENSG00000122550	KLHL7
rs2550596	plan1	25417-2.0_25416-2.0	brain	16	rs2550596	78825701	G	A	31731	0.0383537	0.112498	0.0205497	4.39e-08	0.057092	0.354448	0.0882504	0.358542	intronic	WWOX	intron	ENSG00000186153	WWOX
rs569568123	plan1	25417-2.0_25416-2.0	brain	12	rs569568123	49554586	CTTT	C	31571	0.644183	0.0452647	0.00830183	4.97e-08	0.057945	0.0173769	0.0566879	0.165456	intergenic	TUBA1B;TUBA1A	-	-	-
rs3785879	plan1	25890-2.0_25891-2.0	brain	17	rs3785879	43985636	C	A	33252	0.549426	-0.0531516	0.00771817	5.72e-12	-0.0370494	0.108503	-0.0137404	0.726201	intronic	MAPT	intron	ENSG00000186868	MAPT
rs17698176	plan1	25890-2.0_25891-2.0	brain	17	rs17698176	44819595	T	G	32791	0.773291	-0.0620361	0.0092266	1.77e-11	-0.0426935	0.134068	-0.00367108	0.936107	intronic	NSF	intron	ENSG00000073969	NSF
rs79475968	plan1	25890-2.0_25891-2.0	brain	17	rs79475968	44326895	T	C	32637	0.814382	-0.0646826	0.0100103	1.04e-10	-0.0443047	0.148998	-0.000513418	0.991892	intergenic	KANSL1;ARL17B	downstream	-	MAPK8IP1P1
rs2471738	plan1	25890-2.0_25891-2.0	brain	17	rs2471738	44076063	C	T	32745	0.767934	-0.0534537	0.00918214	5.83e-09	-0.0533245	0.0519103	-0.0371654	0.418858	intronic	MAPT	intron	ENSG00000186868	MAPT
rs1064627	plan1	25890-2.0_25891-2.0	brain	6	rs1064627	30698541	A	G	33627	0.7979	0.0540069	0.00947152	1.18e-08	0.061789	0.0351277	0.076648	0.107522	intronic	FLOT1	intron	ENSG00000223654	FLOT1
rs12947764	plan1	25890-2.0_25891-2.0	brain	17	rs12947764	44004442	T	G	32098	0.71411	-0.0491107	0.00861781	1.21e-08			-0.0472999	0.267406	intronic	MAPT	intron	ENSG00000186868	MAPT
rs60597914	plan1	25890-2.0_25891-2.0	brain	19	rs60597914	6485497	A	T	32246	0.66002	0.0464574	0.00823635	1.7e-08			0.0235855	0.572283	intergenic	DENND1C;TUBB4A	-	ENSG00000205744	DENND1C
rs35696643	plan1	25890-2.0_25891-2.0	brain	6	rs35696643	30727611	C	CT	33477	0.773845	0.0512065	0.00915731	2.25e-08	0.0254232	0.365744	0.0281301	0.545918	intergenic	IER3;HCG20	indel	-	HCG20
rs77651727	plan1	25890-2.0_25891-2.0	brain	16	rs77651727	89708267	C	T	33144	0.920815	-0.0797193	0.0142599	2.26e-08	0.0789615	0.0847285	-0.186238	0.00939805	intergenic	DPEP1;CHMP1A	downstream	ENSG00000015413	DPEP1
rs2535296	plan1	25890-2.0_25891-2.0	brain	6	rs2535296	31060219	A	G	33644	0.811289	0.0531873	0.00973146	4.62e-08	0.0647755	0.0306389	0.0794373	0.118398	intergenic	HCG22;C6orf15	intergenic	-	TBC1D22B
rs150600733	plan1	25519-2.0_25520-2.0	brain	2	rs150600733	100642710	G	A	31642	0.983234	-0.169219	0.0309746	4.68e-08	0.0468198	0.629417	-0.117395	0.433035	intronic	AFF3	intron	ENSG00000144218	AFF3
rs115974675	plan1	25243-2.0_25242-2.0	brain	2	rs115974675	237817901	G	A	31561	0.972735	-0.137367	0.0242935	1.56e-08	0.0779781	0.282386	-0.138026	0.270766	intergenic	ACKR3;LOC93463	intergenic	-	STK25
rs6008825	plan1	25151-2.0_25150-2.0	brain	22	rs6008825	46829743	G	A	31526	0.951786	-0.102437	0.0184398	2.77e-08	-0.0761718	0.193418	-0.128	0.137303	intronic	CELSR1	intron	ENSG00000075275	CELSR1
rs113897089	plan1	25439-2.0_25438-2.0	brain	12	rs113897089	66198080	G	A	31524	0.955225	0.106474	0.0190196	2.17e-08	-0.0501372	0.420492	0.116972	0.206515	ncRNA_intronic	RPSAP52	intron	ENSG00000241749	RPSAP52
rs7632502	plan1	25439-2.0_25438-2.0	brain	3	rs7632502	89469453	T	A	31456	0.596993	0.0450366	0.00806831	2.38e-08	0.0535206	0.0258597	0.0526384	0.186171	intronic	EPHA3	intron	ENSG00000044524	EPHA3
17:44202370_AAAGGG_A	plan1	25840-2.0_25841-2.0	brain	17	17:44202370_AAAGGG_A	44202370	AAAGGG	A	33037	0.371538	-0.0451357	0.00806378	2.18e-08	-0.0554961	0.0211558	-0.114896	0.00447983	-	-	-	-	-
rs3936057	plan1	25195-2.0_25194-2.0	brain	12	rs3936057	69597906	T	A	31492	0.689	0.0512713	0.00856471	2.15e-09	0.00719637	0.779056	-0.0121317	0.771825	intergenic	CPM;CPSF6	intergenic	-	RP11-324P9.1
rs11177547	plan1	25195-2.0_25194-2.0	brain	12	rs11177547	69595066	A	G	30931	0.829103	0.0620898	0.010652	5.58e-09	-0.0340992	0.296725	-0.01037	0.843374	intergenic	CPM;CPSF6	intergenic	-	RP11-324P9.1
rs12228775	plan1	25195-2.0_25194-2.0	brain	12	rs12228775	49512760	C	T	31690	0.6713	0.0488234	0.00842439	6.81e-09	0.0697251	0.00511659	0.0881538	0.036319	intergenic	LMBR1L;TUBA1B	intergenic	-	LMBR1L
rs9939914	plan1	25195-2.0_25194-2.0	brain	16	rs9939914	89939929	T	C	30495	0.757059	0.0537024	0.00936804	9.9e-09	0.0381163	0.174086	0.0519323	0.250864	upstream	TCF25	upstream	ENSG00000141002	TCF25
17:44270659_G_A	plan1	25187-2.0_25186-2.0	brain	17	17:44270659_G_A	44270659	G	A	30740	0.6	-0.0470961	0.00820072	9.31e-09	-0.0130188	0.58783			-	-	-	-	-
rs12110247	plan1	25187-2.0_25186-2.0	brain	5	rs12110247	66144113	G	A	31303	0.631792	-0.0453333	0.00822376	3.54e-08	-0.0847789	0.000642557			intronic	MAST4	intron	ENSG00000069020	MAST4
rs72705303	plan1	25870-2.0_25871-2.0	brain	4	rs72705303	168528140	G	A	33644	0.986446	-0.193052	0.0332056	6.11e-09	-0.0149375	0.88061	-0.0842459	0.644267	intergenic	SPOCK3;ANXA10	intergenic	-	LINC02174
2:27339739_TTCTCTCTCTCTCTCTC_T	plan1	25379-2.0_25378-2.0	brain	2	2:27339739_TTCTCTCTCTCTCTCTC_T	27339739	TTCTCTCTCTCTCTCTC	T	31048	0.545043	0.0545275	0.00803453	1.15e-11	0.025511	0.291935	0.027186	0.491418	-	-	-	-	-
rs1275513	plan1	25379-2.0_25378-2.0	brain	2	rs1275513	27370970	T	C	31553	0.497164	-0.0445085	0.00790761	1.82e-08	-0.0307736	0.196931	-0.0156114	0.698196	upstream	TCF23	upstream	ENSG00000163792	TCF23
rs4963761	plan1	25379-2.0_25378-2.0	brain	12	rs4963761	24622036	C	T	31725	0.519464	0.0439684	0.00789159	2.52e-08	-0.00592657	0.803425	0.0104084	0.789558	intronic	SOX5	intron	-	RP11-444D3.1
rs369196829	plan1	25379-2.0_25378-2.0	brain	17	rs369196829	44304405	G	C	30960	0.822981	0.0582235	0.0105856	3.79e-08	0.0486967	0.131769	0.013584	0.79044	intergenic	KANSL1;ARL17B	upstream	ENSG00000120071	KANSL1
rs117728064	plan1	25567-2.0_25568-2.0	brain	7	rs117728064	152412240	T	C	30623	0.967786	0.128749	0.0229053	1.9e-08	-0.0531143	0.436104	-0.014517	0.889127	intergenic	XRCC2;ACTR3B	intergenic	-	RN7SL811P
rs75303838	plan1	25509-2.0_25510-2.0	brain	16	rs75303838	89947948	GGA	G	30333	0.610457	0.0512718	0.0082407	4.92e-10			0.017158	0.667057	-	-	-	-	-
rs4395073	plan1	25509-2.0_25510-2.0	brain	16	rs4395073	90002682	C	T	31060	0.639295	0.048139	0.00827525	5.98e-09	0.0350846	0.152976	0.0460379	0.24515	downstream	TUBB3	intron	ENSG00000198211	TUBB3
rs3785879	plan1	25509-2.0_25510-2.0	brain	17	rs3785879	43985636	C	A	31389	0.549779	0.0458629	0.00795762	8.24e-09	0.0492894	0.0385089	0.0613498	0.115379	intronic	MAPT	intron	ENSG00000186868	MAPT
rs11079726	plan1	25509-2.0_25510-2.0	brain	17	rs11079726	43976235	A	G	31758	0.308316	0.0476202	0.00853781	2.44e-08	0.0224232	0.374507	0.0606058	0.145855	intronic	MAPT	intron	ENSG00000186868	MAPT
rs72813442	plan1	25509-2.0_25510-2.0	brain	16	rs72813442	89979052	C	T	31758	0.698737	0.0472775	0.00855494	3.27e-08	0.04246	0.0946767	0.0362919	0.387006	intergenic	TCF25;MC1R	upstream	ENSG00000258839	MC1R
rs62068366	plan1	25509-2.0_25510-2.0	brain	16	rs62068366	89765144	C	G	31370	0.832356	0.0578926	0.010563	4.24e-08	-0.000518746	0.986849	0.0469173	0.370752	intronic	SPATA2L	intron	ENSG00000158792	SPATA2L
rs112147158	plan1	25681-2.0_25682-2.0	brain	5	rs112147158	13407771	T	C	31441	0.977657	0.15205	0.0269434	1.67e-08	0.0514635	0.541884	0.124376	0.323693	intergenic	LINC02220;DNAH5	intergenic	-	RP11-260E18.1
rs75133291	plan1	25681-2.0_25682-2.0	brain	5	rs75133291	13535165	C	A	31593	0.924904	0.0822178	0.0150255	4.45e-08	0.00795461	0.863535	-0.00449917	0.954042	intergenic	LINC02220;DNAH5	intergenic	-	RP11-260E18.1
rs554514008	plan1	25177-2.0_25176-2.0	brain	16	rs554514008	89980731	C	CTGTG	30371	0.612196	-0.0576544	0.00827408	3.21e-12			-0.0544186	0.176089	intergenic	TCF25;MC1R	indel	ENSG00000258839	MC1R
rs772484810	plan1	25177-2.0_25176-2.0	brain	16	rs772484810	89980589	CTG	C	31120	0.784158	-0.0639656	0.00968362	3.96e-11	-0.00641149	0.82534	-0.00482434	0.918122	intergenic	TCF25;MC1R	indel	ENSG00000258839	MC1R
rs4785741	plan1	25177-2.0_25176-2.0	brain	16	rs4785741	90005453	T	C	30690	0.63089	-0.0490748	0.00832356	3.73e-09	0.00120385	0.961233	0.00487033	0.903134	intergenic	TUBB3;DEF8	downstream	-	RP11-566K11.2
rs35432452	plan1	25177-2.0_25176-2.0	brain	16	rs35432452	89765046	C	G	31362	0.854872	-0.0657541	0.0113208	6.31e-09	-0.0229918	0.500791	-0.0843788	0.124245	intronic	SPATA2L	intron	ENSG00000158792	SPATA2L
rs76967282	plan1	25149-2.0_25148-2.0	brain	20	rs76967282	37332411	T	C	31669	0.929237	-0.0859223	0.0155109	3.03e-08	0.0189727	0.695527	-0.146234	0.0483267	intergenic	ARHGAP40;SLC32A1	intergenic	-	RP11-101E14.3
rs117404634	plan1	25527-2.0_25528-2.0	brain	17	rs117404634	19819469	G	A	31518	0.988911	-0.214028	0.0378541	1.57e-08	-0.131498	0.202907	-0.131637	0.470766	intronic	AKAP10	intron	ENSG00000108599	AKAP10
rs41298373	plan1	25866-2.0_25867-2.0	brain	10	rs41298373	7622009	G	A	33644	0.898764	-0.0713589	0.0127676	2.28e-08	-0.0811461	0.0310572	-0.108504	0.0883787	exonic	ITIH5	missense	ENSG00000123243	ITIH5
rs5820605	plan1	25091-2.0_25090-2.0	brain	17	rs5820605	44102682	C	CT	31377	0.587054	0.0645932	0.00809302	1.45e-15	0.0490956	0.0428448			UTR3	MAPT	-	-	-
17:44270659_G_A	plan1	25091-2.0_25090-2.0	brain	17	17:44270659_G_A	44270659	G	A	30740	0.6	-0.0652608	0.00824184	2.41e-15	-0.0449195	0.0621174			-	-	-	-	-
rs7575465	plan1	25091-2.0_25090-2.0	brain	2	rs7575465	27291661	G	A	31155	0.443348	-0.0547946	0.00801603	8.16e-12	-0.0396448	0.103114			intronic	AGBL5	intron	ENSG00000084693	AGBL5
rs34094467	plan1	25091-2.0_25090-2.0	brain	17	rs34094467	8948541	C	T	31622	0.960376	-0.122278	0.0203806	1.98e-09	-0.109592	0.0844448			intronic	NTN1	intron	ENSG00000065320	NTN1
rs11079731	plan1	25091-2.0_25090-2.0	brain	17	rs11079731	44143470	C	T	31748	0.816477	0.0602606	0.0102968	4.85e-09	0.0267887	0.397341			intronic	KANSL1	intron	ENSG00000120071	KANSL1
rs772484810	plan1	25091-2.0_25090-2.0	brain	16	rs772484810	89980589	CTG	C	31120	0.784158	-0.0557898	0.00973181	9.88e-09	-0.0462745	0.112901			intergenic	TCF25;MC1R	indel	ENSG00000258839	MC1R
rs17698176	plan1	25091-2.0_25090-2.0	brain	17	rs17698176	44819595	T	G	30962	0.773093	0.0542477	0.00960166	1.61e-08	0.0294135	0.321912			intronic	NSF	intron	ENSG00000073969	NSF
rs56202840	plan1	25091-2.0_25090-2.0	brain	5	rs56202840	66137958	C	G	31406	0.650258	-0.0471318	0.00835186	1.67e-08	-0.0655248	0.00997718			intronic	MAST4	intron	ENSG00000069020	MAST4
rs35403894	plan1	25700-2.0_25701-2.0	brain	8	rs35403894	11752021	T	C	31539	0.740813	-0.0515689	0.00907676	1.34e-08	-0.0221172	0.420453	-0.0293238	0.515188	intergenic	CTSB;DEFB136	downstream	-	RP11-589N15.1
rs114593559	plan1	25830-2.0_25831-2.0	brain	2	rs114593559	159462952	A	T	33642	0.985167	0.182479	0.0317974	9.53e-09	0.0204915	0.826543	0.0507309	0.749733	intronic	PKP4	intron	ENSG00000144283	PKP4
rs13107325	plan1	25882-2.0_25883-2.0	brain	4	rs13107325	103188709	C	T	33644	0.929601	-0.0829725	0.0150034	3.2e-08	-0.107592	0.0130016	-0.0520502	0.497368	exonic	SLC39A8	missense	ENSG00000138821	SLC39A8
rs10833219	plan1	25563-2.0_25564-2.0	brain	11	rs10833219	20023504	G	C	31529	0.934996	0.0907093	0.0161332	1.88e-08	0.0552215	0.251257	0.0845432	0.302771	intronic	NAV2	intron	ENSG00000166833	NAV2
rs62297507	plan1	25546-2.0_25547-2.0	brain	4	rs62297507	80809329	G	C	31598	0.932844	0.0893921	0.015903	1.9e-08	-0.0525248	0.250092	0.092009	0.209071	intergenic	PCAT4;ANTXR2	intergenic	-	RP11-576N17.4
rs2016034	plan1	25425-2.0_25424-2.0	brain	17	rs2016034	44189598	A	G	31028	0.452962	-0.0695253	0.00805522	6.08e-18	-0.0959131	4.37e-05	-0.0341994	0.378173	intronic	KANSL1	intron	ENSG00000120071	KANSL1
rs11326553	plan1	25425-2.0_25424-2.0	brain	17	rs11326553	44155890	T	TA	31605	0.811501	-0.0850941	0.0101768	6.19e-17	-0.0750095	0.0156678	-0.0495302	0.311642	intronic	KANSL1	indel	ENSG00000120071	KANSL1
rs12951057	plan1	25425-2.0_25424-2.0	brain	17	rs12951057	44794558	C	G	31036	0.832614	-0.0848149	0.0107694	3.39e-15	-0.0701528	0.0354955	-0.0743185	0.147987	intronic	NSF	intron	ENSG00000073969	NSF
rs72836318	plan1	25425-2.0_25424-2.0	brain	17	rs72836318	44121579	T	C	31245	0.755641	0.0728332	0.00929053	4.52e-15	0.0637524	0.019182	0.0277984	0.534229	intronic	KANSL1	intron	ENSG00000120071	KANSL1
rs62074125	plan1	25425-2.0_25424-2.0	brain	17	rs62074125	44852612	A	C	31759	0.743175	0.0622251	0.00907636	7.09e-12	0.0628611	0.0175348	0.0544014	0.213835	intronic	WNT3	intron	ENSG00000108379	WNT3
rs77104104	plan1	25425-2.0_25424-2.0	brain	16	rs77104104	90068733	G	A	31413	0.896269	-0.0891762	0.0130633	8.7e-12	-0.0611999	0.131091	-0.00967759	0.880472	intergenic	AFG3L1P;DBNDD1	downstream	ENSG00000003249	DBNDD1
17:44202370_AAAGGG_A	plan1	25425-2.0_25424-2.0	brain	17	17:44202370_AAAGGG_A	44202370	AAAGGG	A	31181	0.371733	0.0557588	0.00830928	1.94e-11	0.102317	3.64e-05	0.0148563	0.712901	-	-	-	-	-
rs7197627	plan1	25425-2.0_25424-2.0	brain	16	rs7197627	90008568	A	C	31333	0.759423	-0.0609289	0.009314	6.08e-11	-0.0387566	0.159286	-0.0224883	0.616728	intergenic	TUBB3;DEF8	downstream	ENSG00000198211	TUBB3
rs60128610	plan1	25425-2.0_25424-2.0	brain	17	rs60128610	43987942	T	A	31281	0.788034	-0.062992	0.00976416	1.11e-10	-0.0288552	0.326366	-0.0649849	0.175032	intronic	MAPT	intron	ENSG00000186868	MAPT
rs6503453	plan1	25425-2.0_25424-2.0	brain	17	rs6503453	44062603	A	G	30181	0.602647	-0.0531977	0.00831415	1.57e-10			-0.00728111	0.855614	intronic	MAPT	intron	ENSG00000186868	MAPT
rs4785606	plan1	25425-2.0_25424-2.0	brain	16	rs4785606	90033438	G	A	31550	0.183677	0.0621878	0.0102349	1.23e-09	0.046827	0.130814	0.0040891	0.933823	UTR3	DEF8	3_prime_UTR	ENSG00000140995	DEF8
rs3809857	plan1	25425-2.0_25424-2.0	brain	17	rs3809857	44848314	G	T	31277	0.668287	-0.0503042	0.00847695	2.95e-09	-0.0572972	0.0270321	-0.0323587	0.424174	intronic	WNT3	intron	ENSG00000108379	WNT3
rs781041876	plan1	25425-2.0_25424-2.0	brain	16	rs781041876	89964227	CAAGAT	C	30950	0.822294	-0.0617717	0.0104801	3.77e-09	-0.0621665	0.0512241	-0.0321927	0.529376	intronic	TCF25	indel	ENSG00000141002	TCF25
rs9923604	plan1	25425-2.0_25424-2.0	brain	16	rs9923604	90068980	G	C	31262	0.810921	-0.06004	0.0101982	3.93e-09	-0.0368312	0.226714	-0.0327529	0.510845	intergenic	AFG3L1P;DBNDD1	downstream	ENSG00000003249	DBNDD1
rs7189734	plan1	25425-2.0_25424-2.0	brain	16	rs7189734	89800550	G	A	31383	0.738314	-0.0519612	0.00904288	9.13e-09	0.00435898	0.871444	-0.0630157	0.154697	intronic	ZNF276	intron	ENSG00000158805	ZNF276
rs9896485	plan1	25425-2.0_25424-2.0	brain	17	rs9896485	44050828	G	C	30827	0.586726	0.0468295	0.00816333	9.66e-09	0.0567184	0.0181078	0.0574984	0.146722	intronic	MAPT	intron	ENSG00000186868	MAPT
rs8404	plan1	25425-2.0_25424-2.0	brain	16	rs8404	89762647	T	C	31591	0.89869	-0.0736685	0.0131263	2e-08	-0.0960392	0.0172851	0.0121529	0.850005	UTR3	CDK10	3_prime_UTR	ENSG00000185324	CDK10
rs35888008	plan1	25673-2.0_25674-2.0	brain	16	rs35888008	49477272	A	T	31695	0.77009	0.0517833	0.00942984	3.99e-08	0.0263822	0.343189	-0.0757434	0.104276	intergenic	C16orf78;ZNF423	non_coding_transcript_exon	-	RP11-189E14.5
rs2218007	plan1	25583-2.0_25584-2.0	brain	2	rs2218007	4152728	G	C	30876	0.662537	-0.0503731	0.00849182	2.99e-09	-0.00345068	0.89333	-0.0139312	0.730951	intergenic	LOC105373394;LINC01249	intergenic	-	AC012445.1
rs1708673	plan1	25782-2.0_25783-2.0	brain	4	rs1708673	89941921	C	A	33503	0.892636	0.079249	0.012468	2.07e-10	0.0732737	0.0582974	0.183155	0.00426819	intronic	FAM13A	intron	ENSG00000138640	FAM13A
rs73005707	plan1	25782-2.0_25783-2.0	brain	2	rs73005707	233295332	C	T	33184	0.978529	-0.151967	0.0266505	1.18e-08	0.0628987	0.479856	-0.026548	0.84177	intergenic	ALPG;ALPI	intergenic	-	NEU2
rs73139261	plan1	25385-2.0_25384-2.0	brain	3	rs73139261	89492406	A	G	31636	0.749636	0.0549113	0.0090431	1.26e-09	0.0279793	0.318519	0.0519794	0.230546	intronic	EPHA3	intron	ENSG00000044524	EPHA3
rs2117137	plan1	25385-2.0_25384-2.0	brain	3	rs2117137	89525505	A	G	31760	0.596757	0.0478487	0.00797501	1.98e-09	0.038942	0.101538	0.0198985	0.606472	intronic	EPHA3	intron	ENSG00000044524	EPHA3
rs1512907	plan1	25385-2.0_25384-2.0	brain	3	rs1512907	89355961	T	C	31582	0.537759	0.0448631	0.00785924	1.14e-08	0.0224592	0.342831	0.0254882	0.506032	intronic	EPHA3	intron	ENSG00000044524	EPHA3
6:126097374_GC_G	plan1	25385-2.0_25384-2.0	brain	6	6:126097374_GC_G	126097374	GC	G	31446	0.474528	0.0447631	0.00787345	1.31e-08	0.0356232	0.129413	0.0111353	0.772119	-	-	-	-	-
rs79309062	plan1	25544-2.0_25545-2.0	brain	7	rs79309062	29843131	T	C	31299	0.87637	0.0705418	0.0121215	5.9e-09	0.0113363	0.75615	0.0758811	0.201814	intergenic	DPY19L2P3;WIPF3	upstream	ENSG00000122574	WIPF3
rs772484810	plan1	25077-2.0_25076-2.0	brain	16	rs772484810	89980589	CTG	C	31119	0.784151	-0.0808124	0.00958892	3.53e-17			-0.0784383	0.0912376	intergenic	TCF25;MC1R	indel	ENSG00000258839	MC1R
rs1558151	plan1	25077-2.0_25076-2.0	brain	16	rs1558151	89842903	T	A	31483	0.781263	-0.0750366	0.00952226	3.27e-15			-0.117879	0.012598	intronic	FANCA	intron	ENSG00000187741	FANCA
16:89994932_ATT_A	plan1	25077-2.0_25076-2.0	brain	16	16:89994932_ATT_A	89994932	ATT	A	30853	0.642401	-0.0605528	0.00827645	2.55e-13			-0.0103142	0.793131	-	-	-	-	-
rs62052186	plan1	25077-2.0_25076-2.0	brain	16	rs62052186	89969567	A	T	31732	0.900826	-0.0933648	0.0130372	7.99e-13			-0.0850742	0.179319	intronic	TCF25	intron	ENSG00000141002	TCF25
rs35432452	plan1	25077-2.0_25076-2.0	brain	16	rs35432452	89765046	C	G	31361	0.854868	-0.0754508	0.0112129	1.71e-11			-0.110516	0.0419919	intronic	SPATA2L	intron	ENSG00000158792	SPATA2L
rs566790193	plan1	25077-2.0_25076-2.0	brain	12	rs566790193	49519945	C	CT	30349	0.679347	-0.0564896	0.00860931	5.33e-11			-0.134789	0.00138656	intergenic	LMBR1L;TUBA1B	indel	ENSG00000123416	TUBA1B
rs55749251	plan1	25077-2.0_25076-2.0	brain	16	rs55749251	89933324	T	G	30958	0.859552	-0.0728719	0.0113192	1.21e-10			-0.0378353	0.485638	intronic	SPIRE2	intron	ENSG00000204991	SPIRE2
rs10804175	plan1	25077-2.0_25076-2.0	brain	2	rs10804175	210236592	G	A	31723	0.567364	0.0506355	0.00787459	1.27e-10			-0.0025191	0.947255	intergenic	LOC101927960;MAP2	intergenic	-	ENSAP3
rs1544581	plan1	25077-2.0_25076-2.0	brain	2	rs1544581	210641048	G	T	31567	0.434045	0.0498381	0.00792293	3.17e-10			0.0726385	0.0626086	intronic	UNC80	intron	ENSG00000144406	UNC80
rs6435527	plan1	25077-2.0_25076-2.0	brain	2	rs6435527	210291373	A	G	31645	0.675715	0.0524746	0.00835046	3.3e-10			-0.00212111	0.957432	intronic	MAP2	intron	ENSG00000078018	MAP2
rs12921906	plan1	25077-2.0_25076-2.0	brain	16	rs12921906	90080920	A	G	30321	0.136918	0.0725519	0.0115875	3.82e-10			0.0838718	0.150641	intronic	DBNDD1	-	ENSG00000003249	DBNDD1
rs2434871	plan1	25077-2.0_25076-2.0	brain	16	rs2434871	89736352	G	C	31126	0.246	0.0571261	0.00915721	4.42e-10			0.0483689	0.2773	UTR3	SPATA33	3_prime_UTR	ENSG00000167523	SPATA33
rs2052867	plan1	25077-2.0_25076-2.0	brain	16	rs2052867	89707093	C	T	31760	0.871741	-0.0713223	0.0116625	9.62e-10			-0.0578049	0.301585	intergenic	DPEP1;CHMP1A	downstream	ENSG00000015413	DPEP1
rs8045560	plan1	25077-2.0_25076-2.0	brain	16	rs8045560	89979494	T	C	31637	0.580349	-0.0460439	0.00792358	6.21e-09			-0.0559094	0.14309	intergenic	TCF25;MC1R	upstream	ENSG00000258839	MC1R
rs11641639	plan1	25077-2.0_25076-2.0	brain	16	rs11641639	90023405	C	A	31735	0.930566	-0.0866174	0.0153637	1.72e-08			0.0133754	0.861075	intronic	DEF8	intron	ENSG00000140995	DEF8
rs17784583	plan1	25077-2.0_25076-2.0	brain	16	rs17784583	90026979	T	C	31760	0.857352	-0.0610395	0.0111271	4.12e-08			-0.0673941	0.220758	intronic	DEF8	intron	ENSG00000140995	DEF8
rs1781036	plan1	25023-2.0_25024-2.0	brain	1	rs1781036	208335032	C	T	33119	0.1587	0.0600069	0.0105537	1.3e-08	-0.0192476	0.55247	-0.042132	0.424161	intronic	PLXNA2	intron	ENSG00000076356	PLXNA2
rs200031773	plan1	25123-2.0_25122-2.0	brain	13	rs200031773	102052941	T	C	31615	0.973003	0.134667	0.0240729	2.22e-08	-0.0585115	0.399564	-0.075916	0.570777	intronic	NALCN	intron	ENSG00000102452	NALCN
rs5820605	plan1	25283-2.0_25282-2.0	brain	17	rs5820605	44102682	C	CT	31377	0.587054	-0.0695057	0.00806213	6.62e-18	-0.051123	0.0342135	-0.0644607	0.0948259	UTR3	MAPT	-	-	-
17:44270659_G_A	plan1	25283-2.0_25282-2.0	brain	17	17:44270659_G_A	44270659	G	A	30740	0.6	0.068778	0.00821091	5.46e-17	0.0400222	0.095181	0.028488	0.471695	-	-	-	-	-
2:27339739_TTCTCTCTCTCTCTCTC_T	plan1	25283-2.0_25282-2.0	brain	2	2:27339739_TTCTCTCTCTCTCTCTC_T	27339739	TTCTCTCTCTCTCTCTC	T	31049	0.545058	-0.0559738	0.00800258	2.66e-12	-0.0304875	0.206747	-0.0925017	0.0188882	-	-	-	-	-
rs4792897	plan1	25283-2.0_25282-2.0	brain	17	rs4792897	44086267	A	G	31761	0.822597	-0.0645472	0.0103836	5.09e-10	-0.057386	0.071287	-0.0657777	0.191429	intronic	MAPT	intron	ENSG00000186868	MAPT
rs3769136	plan1	25283-2.0_25282-2.0	brain	2	rs3769136	27168743	C	T	31401	0.365418	0.0500813	0.00823015	1.16e-09	0.0489257	0.0457513	0.10472	0.0106999	intronic	DPYSL5	intron	ENSG00000157851	DPYSL5
rs7225082	plan1	25283-2.0_25282-2.0	brain	17	rs7225082	43848495	G	T	30525	0.347027	-0.0505989	0.00846518	2.27e-09	-0.0120945	0.63356	-0.0728401	0.0673932	intronic	LINC02210-CRHR1	intron	-	LINC02210-CRHR1
rs12939328	plan1	25283-2.0_25282-2.0	brain	17	rs12939328	44363616	A	T	30394	0.815589	-0.0600809	0.0104814	9.92e-09	-0.0621534	0.0518141	-0.0658833	0.198558	UTR3	ARL17B	intron	ENSG00000228696	ARL17B
rs10432034	plan1	25283-2.0_25282-2.0	brain	17	rs10432034	43565690	T	C	31312	0.778456	0.0540832	0.0095962	1.74e-08	0.0131043	0.647585	0.095658	0.0472733	intronic	PLEKHM1	intron	ENSG00000225190	PLEKHM1
rs2439076	plan1	25283-2.0_25282-2.0	brain	2	rs2439076	27365562	T	C	31548	0.497401	0.0443051	0.00787922	1.88e-08	0.0158653	0.504859	0.0279667	0.486486	intergenic	PRR30;TCF23	upstream	-	PRR30
rs72836318	plan1	25283-2.0_25282-2.0	brain	17	rs72836318	44121579	T	C	31247	0.755641	0.051758	0.00928794	2.51e-08	0.0593589	0.0289829	0.00100722	0.982035	intronic	KANSL1	intron	ENSG00000120071	KANSL1
rs4896370	plan1	25283-2.0_25282-2.0	brain	6	rs4896370	138818837	A	G	30626	0.407366	0.0450667	0.00816992	3.46e-08	0.0602629	0.0141249	-0.0185541	0.644662	intronic	NHSL1	intron	ENSG00000135540	NHSL1
rs1561818	plan1	25897-2.0_25899-2.0	brain	8	rs1561818	26482829	A	C	33548	0.413527	0.0478371	0.00781157	9.13e-10					intronic	DPYSL2	intron	ENSG00000092964	DPYSL2
rs17322408	plan1	25897-2.0_25899-2.0	brain	8	rs17322408	26486925	T	C	33644	0.82563	-0.0593433	0.010127	4.63e-09					intronic	DPYSL2	intron	ENSG00000092964	DPYSL2
rs10088957	plan1	25897-2.0_25899-2.0	brain	8	rs10088957	26499118	A	G	32831	0.76341	-0.0527236	0.00917275	9.04e-09					intronic	DPYSL2	intron	ENSG00000092964	DPYSL2
rs2083739	plan1	25897-2.0_25899-2.0	brain	8	rs2083739	26457615	A	C	33288	0.780657	-0.0537302	0.00935023	9.12e-09					intronic	DPYSL2	intron	ENSG00000092964	DPYSL2
rs115342582	plan1	25623-2.0_25624-2.0	brain	2	rs115342582	180262811	A	G	31212	0.987953	0.202715	0.0363754	2.51e-08	0.0125299	0.904504	0.15386	0.400228	intergenic	SESTD1;ZNF385B	downstream	-	AC068042.1
rs55888621	plan1	25862-2.0_25863-2.0	brain	2	rs55888621	210569141	T	G	33637	0.964786	-0.121752	0.0209532	6.22e-09	-0.10655	0.0861434	-0.30829	0.00323244	intronic	MAP2	intron	ENSG00000078018	MAP2
rs2523607	plan1	25886-2.0_25887-2.0	brain	6	rs2523607	31322790	T	A	33611	0.848666	-0.0613586	0.0107324	1.08e-08	-0.0403856	0.232127	0.0316273	0.575147	intronic	HLA-B	intron	ENSG00000223532	HLA-B
rs145014058	plan1	25886-2.0_25887-2.0	brain	13	rs145014058	30168926	G	A	33291	0.987985	-0.19661	0.0355164	3.1e-08	-0.041166	0.711482	-0.242633	0.129981	intronic	SLC7A1	intron	ENSG00000139514	SLC7A1
rs2517546	plan1	25886-2.0_25887-2.0	brain	6	rs2517546	31009055	C	T	33644	0.827146	-0.0561256	0.0101957	3.69e-08			-0.0182089	0.732335	intergenic	MUC22;HCG22	intergenic	-	TBC1D22B
rs62178402	plan1	25065-2.0_25064-2.0	brain	2	rs62178402	132040600	A	G	31758	0.798728	-0.0542058	0.00986224	3.88e-08	-0.0658493	0.0218294	-0.118797	0.0125432	ncRNA_intronic	LOC440910	intron	ENSG00000115762	PLEKHB2
rs11718785	plan1	25065-2.0_25064-2.0	brain	3	rs11718785	168732981	A	T	31689	0.520938	0.0431479	0.00791168	4.93e-08	0.00826276	0.725435	-0.0185101	0.639368	intergenic	LINC02082;MECOM	intergenic	-	SLC2A2
rs199662053	plan1	25854-2.0_25855-2.0	brain	5	rs199662053	138485589	A	ATAGC	33382	0.985771	-0.18115	0.0326449	2.87e-08	-0.223031	0.0264855	-0.00581541	0.970735	intronic	SIL1	indel	ENSG00000120725	SIL1
rs11109573	plan1	25854-2.0_25855-2.0	brain	12	rs11109573	99086848	A	C	32944	0.97728	-0.145361	0.0262593	3.1e-08	0.0567792	0.449953	-0.207309	0.100645	intronic	APAF1	intron	ENSG00000120868	APAF1
rs79733980	plan1	25820-2.0_25821-2.0	brain	8	rs79733980	95076337	T	C	32554	0.95807	0.110936	0.0194032	1.08e-08	0.0154037	0.783858	0.106954	0.279031	intergenic	PDP1;CDH17	intergenic	-	KB-1184D12.1
rs72799640	plan1	25820-2.0_25821-2.0	brain	2	rs72799640	25959816	C	T	33608	0.968118	0.119794	0.0219311	4.7e-08	-0.0762087	0.253548	0.235663	0.0319739	UTR3	ASXL2	3_prime_UTR	ENSG00000143970	ASXL2
rs566790193	plan1	25171-2.0_25170-2.0	brain	12	rs566790193	49519945	C	CT	30349	0.679347	0.0657535	0.00866956	3.34e-14	0.0578162	0.0244768	-0.0429713	0.318516	intergenic	LMBR1L;TUBA1B	indel	ENSG00000123416	TUBA1B
rs4331661	plan1	25171-2.0_25170-2.0	brain	3	rs4331661	16157594	C	G	31716	0.401926	0.0530863	0.00804907	4.24e-11	-0.00743251	0.758287	0.0784629	0.0481373	intergenic	MIR563;GALNT15	intergenic	-	LINC00690
rs1374010	plan1	25171-2.0_25170-2.0	brain	13	rs1374010	27295317	C	T	31760	0.703558	-0.0562047	0.00859995	6.34e-11	-0.0583927	0.0240129	0.0439473	0.29928	intergenic	WASF3;GPR12	intergenic	-	WASF3
rs59621730	plan1	25171-2.0_25170-2.0	brain	4	rs59621730	5842387	G	A	31061	0.667332	0.0503014	0.00842497	2.37e-09	0.010891	0.671622	0.0252441	0.548693	intronic	CRMP1	intron	ENSG00000072832	CRMP1
rs373582551	plan1	25171-2.0_25170-2.0	brain	17	rs373582551	44269676	T	TAA	30832	0.790056	0.05792	0.00977807	3.15e-09	0.119357	5.7e-05	0.0396246	0.423737	-	-	-	-	-
rs1624697	plan1	25171-2.0_25170-2.0	brain	17	rs1624697	43661378	C	T	31631	0.790253	0.0569562	0.00963918	3.45e-09	0.11937	4.72e-05	0.0203312	0.676785	intergenic	ARL17A;MAPK8IP1P2	upstream	ENSG00000264070	DND1P1
rs552290972	plan1	25171-2.0_25170-2.0	brain	17	rs552290972	43947883	T	G	30272	0.800377	0.0585869	0.0100491	5.54e-09			0.0488562	0.342404	ncRNA_intronic	MAPT-AS1	-	ENSG00000264589	MAPT-AS1
rs6849843	plan1	25171-2.0_25170-2.0	brain	4	rs6849843	5825561	G	C	31721	0.971076	0.13094	0.0234103	2.23e-08	0.0818445	0.221193	-0.0970771	0.416282	intronic	CRMP1	intron	ENSG00000072832	CRMP1
rs7652774	plan1	25171-2.0_25170-2.0	brain	3	rs7652774	141579311	T	C	31518	0.617742	0.0451411	0.00809197	2.43e-08	0.0739779	0.00212443	0.125065	0.00130958	intergenic	GRK7;ATP1B3	downstream	ENSG00000228398	HMGN2P25
rs169201	plan1	25171-2.0_25170-2.0	brain	17	rs169201	44790203	A	G	31751	0.788385	0.053443	0.00961384	2.71e-08	0.109788	0.000170501	0.0185609	0.706378	intronic	NSF	intron	ENSG00000073969	NSF
rs9939914	plan1	25171-2.0_25170-2.0	brain	16	rs9939914	89939929	T	C	30494	0.757051	0.051877	0.00936095	2.99e-08	0.0661607	0.0184583	0.0659521	0.146225	upstream	TCF25	upstream	ENSG00000141002	TCF25
rs6446398	plan1	25171-2.0_25170-2.0	brain	4	rs6446398	5834178	A	G	31760	0.620812	0.0448033	0.00809209	3.08e-08	-0.00849099	0.726552	0.057833	0.150805	intronic	CRMP1	intron	ENSG00000072832	CRMP1
rs3768812	plan1	25171-2.0_25170-2.0	brain	2	rs3768812	210555776	C	T	30750	0.364699	-0.0459469	0.00832667	3.43e-08	-0.00265378	0.915552	-0.0231498	0.579446	intronic	MAP2	intron	ENSG00000078018	MAP2
rs41298373	plan1	25796-2.0_25797-2.0	brain	10	rs41298373	7622009	G	A	33644	0.898764	-0.0748796	0.0127472	4.25e-09	-0.123278	0.000988094	-0.125757	0.050149	exonic	ITIH5	missense	ENSG00000123243	ITIH5
rs73206224	plan1	25267-2.0_25266-2.0	brain	4	rs73206224	5823778	C	T	31276	0.919363	-0.0817071	0.0144965	1.74e-08	-0.077196	0.0751554	-0.060604	0.397079	intronic	CRMP1	intron	ENSG00000072832	CRMP1
rs7652774	plan1	25267-2.0_25266-2.0	brain	3	rs7652774	141579311	T	C	31518	0.617742	-0.0453199	0.00806585	1.92e-08	-0.0496593	0.0370662	-0.143582	0.000218209	intergenic	GRK7;ATP1B3	downstream	ENSG00000228398	HMGN2P25
rs143212253	plan1	25419-2.0_25418-2.0	brain	17	rs143212253	44191722	CAAACAA	C	31468	0.814478	0.0994262	0.0101172	8.58e-23	0.0733553	0.0179951	0.145913	0.00271091	intronic	KANSL1	indel	ENSG00000120071	KANSL1
rs12951057	plan1	25419-2.0_25418-2.0	brain	17	rs12951057	44794558	C	G	31037	0.832619	0.0838603	0.0106235	2.93e-15	0.0632639	0.0548632	0.147461	0.0038183	intronic	NSF	intron	ENSG00000073969	NSF
rs2435206	plan1	25419-2.0_25418-2.0	brain	17	rs2435206	44058111	C	T	30629	0.692285	0.0595927	0.00864705	5.51e-12	0.0354837	0.169763	0.134572	0.00172974	intronic	MAPT	intron	ENSG00000186868	MAPT
rs11079727	plan1	25419-2.0_25418-2.0	brain	17	rs11079727	43976813	C	A	31437	0.802335	0.0647955	0.00986979	5.2e-11	0.0941922	0.00170405	0.0948399	0.0481749	intronic	MAPT	intron	ENSG00000186868	MAPT
rs9939914	plan1	25419-2.0_25418-2.0	brain	16	rs9939914	89939929	T	C	30494	0.757083	-0.0604524	0.00927951	7.29e-11	-0.0153557	0.580049	-0.0699569	0.121048	upstream	TCF25	upstream	ENSG00000141002	TCF25
rs17692129	plan1	25419-2.0_25418-2.0	brain	17	rs17692129	44793283	C	T	31760	0.662154	0.0517697	0.00825436	3.57e-10	0.0701242	0.0056395	0.0743342	0.062564	intronic	NSF	intron	ENSG00000073969	NSF
rs12947764	plan1	25419-2.0_25418-2.0	brain	17	rs12947764	44004442	T	G	30290	0.713833	0.0535493	0.00882122	1.28e-09			0.0841481	0.0484968	intronic	MAPT	intron	ENSG00000186868	MAPT
rs2664008	plan1	25419-2.0_25418-2.0	brain	17	rs2664008	43883103	G	A	30249	0.898228	0.0777657	0.0132843	4.8e-09	0.171278	2.33e-05	0.159976	0.0147927	intronic	CRHR1;LINC02210-CRHR1	intron	ENSG00000120088	CRHR1
rs61356367	plan1	25419-2.0_25418-2.0	brain	16	rs61356367	89991895	C	T	31586	0.849538	-0.0633046	0.0109214	6.78e-09	-0.0210334	0.508952	0.0729998	0.175898	intronic	TUBB3	intron	-	RP11-566K11.2
rs4726070	plan1	25419-2.0_25418-2.0	brain	7	rs4726070	151328218	G	A	31760	0.389783	-0.0448939	0.00800691	2.06e-08	-0.0172768	0.472109	0.0274022	0.494233	intronic	PRKAG2	intron	ENSG00000106617	PRKAG2
rs111398992	plan1	25419-2.0_25418-2.0	brain	16	rs111398992	89992613	G	T	31465	0.867774	0.0632448	0.0115763	4.67e-08	0.0620075	0.0785215	0.0520361	0.364767	intronic	TUBB3	intron	-	RP11-566K11.2
rs4665372	plan1	25590-2.0_25591-2.0	brain	2	rs4665372	27325837	T	A	31354	0.505821	-0.0526093	0.00788149	2.47e-11	-0.0714502	0.00281355	-0.100252	0.0105299	intronic	CGREF1	intron	ENSG00000138028	CGREF1
rs7483968	plan1	25590-2.0_25591-2.0	brain	11	rs7483968	19448613	G	A	31732	0.658342	0.0548931	0.00827959	3.36e-11	0.0182925	0.454413	0.0332406	0.416519	intronic	NAV2	intron	ENSG00000166833	NAV2
rs893789	plan1	25590-2.0_25591-2.0	brain	2	rs893789	27183970	C	T	31555	0.381176	0.0494414	0.00809097	9.92e-10	0.0647096	0.00737848	0.101324	0.0117049	intergenic	DPYSL5;MAPRE3	intron	-	AC013472.4
rs11643713	plan1	25590-2.0_25591-2.0	brain	16	rs11643713	89798081	C	T	31409	0.721147	0.053764	0.00880935	1.04e-09	-0.00531941	0.841546	0.0160392	0.709826	intronic	ZNF276	intron	ENSG00000158805	ZNF276
17:2121322_CA_C	plan1	25590-2.0_25591-2.0	brain	17	17:2121322_CA_C	2121322	CA	C	31176	0.647245	-0.0503232	0.00830241	1.35e-09	-0.0822224	0.00130654	0.0250208	0.541837	-	-	-	-	-
rs10145577	plan1	25490-2.0_25491-2.0	brain	14	rs10145577	34145856	G	C	30745	0.533176	-0.0454412	0.00802412	1.49e-08	-0.0018154	0.940369	0.007712	0.84681	intronic	NPAS3	intron	ENSG00000151322	NPAS3
rs10783306	plan1	25219-2.0_25218-2.0	brain	12	rs10783306	49516946	G	C	31655	0.667951	0.0502436	0.00833045	1.63e-09	0.0307457	0.208726	-0.0552619	0.183568	intergenic	LMBR1L;TUBA1B	downstream	ENSG00000123416	TUBA1B
rs2191910	plan1	25219-2.0_25218-2.0	brain	2	rs2191910	210571012	T	A	31732	0.102436	-0.0771686	0.0128804	2.08e-09	-0.0526445	0.145842	-0.119176	0.068748	intronic	MAP2	intron	ENSG00000078018	MAP2
17:43926093_GATGA_G	plan1	25219-2.0_25218-2.0	brain	17	17:43926093_GATGA_G	43926093	GATGA	G	31064	0.773258	0.0557343	0.00939617	3e-09	0.0803785	0.00465773	0.0672183	0.158619	-	-	-	-	-
rs530808688	plan1	25219-2.0_25218-2.0	brain	17	rs530808688	43663213	C	CA	31439	0.77811	0.0542019	0.00941813	8.66e-09	0.074616	0.00879155	0.0624279	0.188802	intergenic	ARL17A;MAPK8IP1P2	indel	ENSG00000264070	DND1P1
rs3110331	plan1	25219-2.0_25218-2.0	brain	17	rs3110331	44318575	T	G	31557	0.77669	0.0537052	0.00937665	1.02e-08	0.0887506	0.00162503	0.0659114	0.16573	intergenic	KANSL1;ARL17B	upstream	-	MAPK8IP1P1
rs66506011	plan1	25219-2.0_25218-2.0	brain	4	rs66506011	53984984	C	T	30658	0.471525	0.0438204	0.00796763	3.8e-08	0.0104536	0.662472	0.0327023	0.418244	intronic	SCFD2	intron	ENSG00000184178	SCFD2
17:44299864_AC_A	plan1	25099-2.0_25098-2.0	brain	17	17:44299864_AC_A	44299864	AC	A	30452	0.263431	-0.0559254	0.00913318	9.16e-10	-0.042195	0.126906	-0.0411908	0.364952	-	-	-	-	-
rs769375	plan1	25099-2.0_25098-2.0	brain	17	rs769375	43658409	G	A	31388	0.793886	0.0579868	0.00979757	3.25e-09	0.0284045	0.337535	0.0451212	0.361518	intergenic	ARL17A;MAPK8IP1P2	upstream	ENSG00000264070	DND1P1
rs155755	plan1	25099-2.0_25098-2.0	brain	17	rs155755	44762252	A	G	31602	0.789507	0.0552674	0.0097065	1.24e-08	0.0420247	0.152079	0.0419402	0.396117	intronic	NSF	intron	ENSG00000073969	NSF
rs2106785	plan1	25099-2.0_25098-2.0	brain	17	rs2106785	43919105	C	T	31401	0.782602	0.0536952	0.00961436	2.34e-08	0.0436752	0.130926	0.0639905	0.189177	intergenic	LINC02210-CRHR1;MAPT-AS1	upstream	ENSG00000185294	SPPL2C
rs113150359	plan1	25565-2.0_25566-2.0	brain	17	rs113150359	43968825	C	CTTT	30792	0.792219	0.0818729	0.00990509	1.39e-16	0.0511418	0.0829095	0.0976833	0.0479222	-	-	-	-	-
rs2950015	plan1	25565-2.0_25566-2.0	brain	17	rs2950015	44332351	A	G	31588	0.77501	0.0782166	0.00946846	1.45e-16	0.0688815	0.0157212	0.0809098	0.0918313	intergenic	KANSL1;ARL17B	downstream	-	RP11-259G18.3
rs378392	plan1	25565-2.0_25566-2.0	brain	17	rs378392	43687542	C	G	31538	0.775556	0.0771785	0.00949446	4.34e-16	0.0621154	0.0303	0.0983404	0.0415156	intergenic	MAPK8IP1P2;LINC02210	downstream	ENSG00000204652	RPS26P8
rs111404933	plan1	25565-2.0_25566-2.0	brain	17	rs111404933	44821987	G	GA	31302	0.793575	0.0734004	0.00983483	8.44e-14	0.0622944	0.0351817	0.103369	0.0383093	intronic	NSF	indel	ENSG00000073969	NSF
rs7220421	plan1	25565-2.0_25566-2.0	brain	17	rs7220421	43945726	G	A	30175	0.565683	-0.0526795	0.00819583	1.3e-10			-0.00572529	0.886143	ncRNA_intronic	MAPT-AS1	intron	ENSG00000264589	MAPT-AS1
rs4076453	plan1	25565-2.0_25566-2.0	brain	17	rs4076453	43855603	A	G	31680	0.395107	-0.0480998	0.00807252	2.55e-09	-0.0501552	0.0377576	-0.0854089	0.0341163	intronic	LINC02210-CRHR1	intron	-	LINC02210-CRHR1
rs7225002	plan1	25565-2.0_25566-2.0	brain	17	rs7225002	44189067	A	G	31587	0.585162	0.047954	0.00804937	2.56e-09	0.0200777	0.403894	0.0861097	0.0262707	intronic	KANSL1	intron	ENSG00000120071	KANSL1
rs3744456	plan1	25565-2.0_25566-2.0	brain	17	rs3744456	43972176	C	G	31361	0.864992	-0.0666623	0.0116715	1.12e-08	-0.0139259	0.694062	-0.190937	0.00113816	ncRNA_intronic	MAPT-AS1	intron	ENSG00000186868	MAPT
rs290010	plan1	25565-2.0_25566-2.0	brain	2	rs290010	77644460	C	T	31335	0.89692	0.0746174	0.0131223	1.3e-08	0.0219349	0.576331	0.0495447	0.432933	intronic	LRRTM4	intron	ENSG00000176204	LRRTM4
rs62064594	plan1	25565-2.0_25566-2.0	brain	17	rs62064594	43460181	G	A	31011	0.858889	0.0643676	0.0114477	1.88e-08	0.099903	0.00459897	0.119853	0.0405951	intergenic	MAP3K14;ARHGAP27	intergenic	-	CTB-39G8.2
rs75303838	plan1	25565-2.0_25566-2.0	brain	16	rs75303838	89947948	GGA	G	30330	0.610452	-0.0455302	0.00830149	4.14e-08			-0.0704269	0.081671	-	-	-	-	-
rs9303521	plan1	25565-2.0_25566-2.0	brain	17	rs9303521	43805194	T	G	31755	0.458605	-0.0434083	0.00794073	4.59e-08	-9.65e-05	0.996762	-0.0826942	0.0368525	intronic	LINC02210-CRHR1	intron	-	LINC02210-CRHR1
rs6857646	plan1	25217-2.0_25216-2.0	brain	4	rs6857646	7611115	A	T	30936	0.639385	0.0452791	0.0082483	4.03e-08	-0.00119789	0.961005	-0.0103577	0.794618	intronic	SORCS2	intron	ENSG00000184985	SORCS2
rs1706730	plan1	25619-2.0_25620-2.0	brain	17	rs1706730	43671471	T	C	30870	0.770473	-0.0532208	0.00952419	2.3e-08	-0.0415867	0.148151	-0.0238362	0.620606	intergenic	ARL17A;MAPK8IP1P2	downstream	-	RP11-707O23.1
17:43971206_CTAATT_C	plan1	25619-2.0_25620-2.0	brain	17	17:43971206_CTAATT_C	43971206	CTAATT	C	30476	0.79661	-0.0560002	0.0100403	2.44e-08	-0.0344809	0.260062	-0.0137394	0.785776	-	-	-	-	-
rs772484810	plan1	25413-2.0_25412-2.0	brain	16	rs772484810	89980589	CTG	C	31118	0.78416	0.106732	0.00966556	2.38e-28	0.0492678	0.0891984	0.159785	0.000662226	intergenic	TCF25;MC1R	indel	ENSG00000258839	MC1R
rs1558151	plan1	25413-2.0_25412-2.0	brain	16	rs1558151	89842903	T	A	31482	0.781288	0.0942402	0.00960183	9.72e-23	0.0574782	0.0408884	0.151646	0.00152247	intronic	FANCA	intron	ENSG00000187741	FANCA
16:89994932_ATT_A	plan1	25413-2.0_25412-2.0	brain	16	16:89994932_ATT_A	89994932	ATT	A	30852	0.642389	0.0760633	0.00834542	7.91e-20	0.0290274	0.242729	0.0698935	0.079291	-	-	-	-	-
rs80049853	plan1	25413-2.0_25412-2.0	brain	16	rs80049853	90007889	G	A	31540	0.934813	0.140697	0.0159585	1.18e-18	0.147066	0.00190481	0.082264	0.290704	intergenic	TUBB3;DEF8	downstream	ENSG00000198211	TUBB3
rs55749251	plan1	25413-2.0_25412-2.0	brain	16	rs55749251	89933324	T	G	30957	0.859547	0.0998655	0.0114124	2.12e-18	0.0431887	0.216884	0.151223	0.0058466	intronic	SPIRE2	intron	ENSG00000204991	SPIRE2
rs12921906	plan1	25413-2.0_25412-2.0	brain	16	rs12921906	90080920	A	G	30320	0.136923	-0.0984194	0.0116835	3.65e-17			-0.0871771	0.140605	intronic	DBNDD1	-	ENSG00000003249	DBNDD1
rs35432452	plan1	25413-2.0_25412-2.0	brain	16	rs35432452	89765046	C	G	31360	0.854879	0.0928282	0.0113078	2.23e-16	0.0432468	0.20445	0.136142	0.0134077	intronic	SPATA2L	intron	ENSG00000158792	SPATA2L
rs56990447	plan1	25413-2.0_25412-2.0	brain	16	rs56990447	89742624	C	T	31180	0.756976	0.074606	0.0092654	8.14e-16	0.0347522	0.20584	0.0764581	0.0917382	intergenic	SPATA33;CDK10	upstream	ENSG00000185324	CDK10
rs11642010	plan1	25413-2.0_25412-2.0	brain	16	rs11642010	89845111	T	C	31672	0.910268	0.109764	0.0138084	1.88e-15	0.0857779	0.0348806	0.0735373	0.28668	intronic	FANCA	intron	ENSG00000187741	FANCA
rs8045560	plan1	25413-2.0_25412-2.0	brain	16	rs8045560	89979494	T	C	31636	0.580367	0.0609224	0.00799046	2.45e-14	0.0609599	0.0102646	0.0400029	0.301603	intergenic	TCF25;MC1R	upstream	ENSG00000258839	MC1R
rs12596885	plan1	25413-2.0_25412-2.0	brain	16	rs12596885	90111833	C	T	31759	0.864684	0.0873431	0.0115387	3.74e-14	0.0432462	0.204719	0.0370539	0.525196	ncRNA_intronic	URAHP	downstream	ENSG00000141013	GAS8
rs17784583	plan1	25413-2.0_25412-2.0	brain	16	rs17784583	90026979	T	C	31759	0.857348	0.0816728	0.0112208	3.37e-13	-0.0132142	0.696064	0.170092	0.0022326	intronic	DEF8	intron	ENSG00000140995	DEF8
rs566790193	plan1	25413-2.0_25412-2.0	brain	12	rs566790193	49519945	C	CT	30348	0.679336	0.0622454	0.00868393	7.62e-13	0.109814	1.76e-05	0.118373	0.00565904	intergenic	LMBR1L;TUBA1B	indel	ENSG00000123416	TUBA1B
rs3890534	plan1	25413-2.0_25412-2.0	brain	16	rs3890534	89835289	C	T	31687	0.918153	0.0985435	0.0143819	7.29e-12	0.0744964	0.0814818	0.229102	0.0015089	intronic	FANCA	intron	ENSG00000187741	FANCA
2:27339739_TTCTCTCTCTCTCTCTC_T	plan1	25413-2.0_25412-2.0	brain	2	2:27339739_TTCTCTCTCTCTCTCTC_T	27339739	TTCTCTCTCTCTCTCTC	T	31047	0.545045	-0.0537593	0.00798501	1.67e-11	-0.0308031	0.200913	-0.0183436	0.640897	-	-	-	-	-
rs3212369	plan1	25413-2.0_25412-2.0	brain	16	rs3212369	89986760	A	G	31642	0.831	0.0701445	0.0105314	2.73e-11	0.0963642	0.00137667	0.0377204	0.459924	UTR3	MC1R	3_prime_UTR	ENSG00000258839	MC1R
rs12951057	plan1	25413-2.0_25412-2.0	brain	17	rs12951057	44794558	C	G	31036	0.832614	-0.0709855	0.0107401	3.86e-11	-0.0865504	0.00920044	-0.114387	0.0252334	intronic	NSF	intron	ENSG00000073969	NSF
rs12953096	plan1	25413-2.0_25412-2.0	brain	17	rs12953096	44332959	C	T	30611	0.826108	-0.0686597	0.0106735	1.25e-10	-0.067171	0.0396065	-0.11831	0.0239211	intergenic	KANSL1;ARL17B	downstream	-	RP11-259G18.3
rs141064323	plan1	25413-2.0_25412-2.0	brain	16	rs141064323	90002074	G	A	31705	0.98833	0.234928	0.0365561	1.31e-10	0.0420555	0.708623	0.44071	0.0262808	exonic	TUBB3	synonymous	-	RP11-566K11.2
rs2286283	plan1	25413-2.0_25412-2.0	brain	4	rs2286283	5843196	T	G	31603	0.596004	0.0509923	0.0080462	2.34e-10	0.0754136	0.00163297	-0.0382957	0.322084	intronic	CRMP1	intron	ENSG00000072832	CRMP1
rs12922302	plan1	25413-2.0_25412-2.0	brain	16	rs12922302	89812283	G	A	31577	0.585553	0.0507547	0.00803528	2.68e-10	-0.00262745	0.914737	0.0725615	0.0660444	intronic	FANCA	intron	ENSG00000187741	FANCA
rs10852628	plan1	25413-2.0_25412-2.0	brain	16	rs10852628	90079927	C	T	31299	0.302773	-0.0542525	0.00861562	3.03e-10	-0.0637104	0.013649	-0.0250237	0.561553	intronic	DBNDD1	intron	ENSG00000003249	DBNDD1
rs920435	plan1	25413-2.0_25412-2.0	brain	2	rs920435	27157788	T	C	31427	0.607233	-0.0487437	0.00807703	1.59e-09	-0.0282108	0.239486	-0.0131141	0.745856	intronic	DPYSL5	intron	ENSG00000157851	DPYSL5
rs10181777	plan1	25413-2.0_25412-2.0	brain	2	rs10181777	27187254	G	A	31023	0.762031	-0.0563591	0.00934845	1.65e-09	-0.029889	0.270509	-0.0484484	0.287142	intergenic	DPYSL5;MAPRE3	intron	-	AC013472.4
rs9923119	plan1	25413-2.0_25412-2.0	brain	16	rs9923119	90153815	T	C	30276	0.772311	0.057812	0.00964644	2.06e-09	0.0122868	0.663624	0.0452335	0.348388	intergenic	PRDM7;FAM157B	intron	ENSG00000126856	PRDM7
rs12548421	plan1	25413-2.0_25412-2.0	brain	8	rs12548421	26405630	C	G	30637	0.735842	0.0543935	0.00910408	2.31e-09	0.0868182	0.00184841	0.00956142	0.83521	intronic	DPYSL2	intron	ENSG00000092964	DPYSL2
rs35754755	plan1	25413-2.0_25412-2.0	brain	16	rs35754755	89765453	C	T	31170	0.972618	0.144973	0.0245109	3.33e-09	0.178599	0.0108956	0.0594589	0.625328	intronic	SPATA2L	intron	ENSG00000158792	SPATA2L
rs150455959	plan1	25413-2.0_25412-2.0	brain	17	rs150455959	44120673	G	GA	31045	0.865904	0.0689612	0.0117458	4.33e-09	0.048444	0.150475	0.0790245	0.180628	intronic	KANSL1	indel	ENSG00000120071	KANSL1
rs2198475	plan1	25413-2.0_25412-2.0	brain	2	rs2198475	210361711	C	T	31555	0.339106	0.048473	0.00835821	6.65e-09	0.0432812	0.0793911	0.00880181	0.827965	intronic	MAP2	intron	ENSG00000078018	MAP2
rs9922090	plan1	25413-2.0_25412-2.0	brain	16	rs9922090	90107043	A	G	30190	0.444104	-0.0469614	0.0081261	7.51e-09			-0.0677153	0.0806663	ncRNA_intronic	URAHP	intron	ENSG00000141013	GAS8
rs72804857	plan1	25413-2.0_25412-2.0	brain	2	rs72804857	27161476	G	C	31698	0.859928	-0.0649356	0.0113611	1.09e-08	-0.0406587	0.223774	-0.0513834	0.349375	intronic	DPYSL5	intron	ENSG00000157851	DPYSL5
rs56156927	plan1	25413-2.0_25412-2.0	brain	16	rs56156927	89609456	C	T	31441	0.953373	0.105131	0.0188454	2.42e-08	-0.00789881	0.890852	0.299905	0.00152938	intronic	SPG7	intron	ENSG00000197912	SPG7
rs6785570	plan1	25413-2.0_25412-2.0	brain	3	rs6785570	141603887	G	A	31698	0.644457	0.0457973	0.00824402	2.77e-08	0.0688437	0.00496271	0.0554895	0.181208	intronic	ATP1B3	intron	ENSG00000069849	ATP1B3
rs62068681	plan1	25413-2.0_25412-2.0	brain	16	rs62068681	89660343	G	A	31759	0.87117	0.0651955	0.01176	2.96e-08	0.0668906	0.0587277	0.0732592	0.201749	intronic	CPNE7	intron	ENSG00000178773	CPNE7
rs5820605	plan1	25413-2.0_25412-2.0	brain	17	rs5820605	44102682	C	CT	31375	0.58706	-0.0444821	0.0080493	3.27e-08	-0.0352095	0.143755	-0.0281023	0.465095	UTR3	MAPT	-	-	-
rs3132090	plan1	25241-2.0_25240-2.0	brain	6	rs3132090	31430752	G	A	31745	0.855332	0.0647744	0.0111407	6.09e-09			-0.010024	0.862669	upstream	HCP5	non_coding_transcript_exon	-	XXbac-BPG181B23.6
rs550947094	plan1	25121-2.0_25120-2.0	brain	15	rs550947094	30114800	G	A	31466	0.974464	0.14631	0.0250249	5.02e-09	0.0362565	0.671355	-0.0303602	0.808839	intronic	TJP1	intron	ENSG00000104067	TJP1
rs772484810	plan1	25221-2.0_25220-2.0	brain	16	rs772484810	89980589	CTG	C	31119	0.784151	-0.090003	0.00961539	7.95e-21	-0.0630091	0.0290148	-0.192548	3.57e-05	intergenic	TCF25;MC1R	indel	ENSG00000258839	MC1R
rs55749251	plan1	25221-2.0_25220-2.0	brain	16	rs55749251	89933324	T	G	30958	0.859552	-0.0931703	0.0113452	2.17e-16	-0.0704864	0.042931	-0.152843	0.00509222	intronic	SPIRE2	intron	ENSG00000204991	SPIRE2
rs527802909	plan1	25221-2.0_25220-2.0	brain	12	rs527802909	49560965	A	ATT	31692	0.661161	-0.0622683	0.00830698	6.58e-14	-0.06181	0.0115869	-0.0771896	0.0603755	-	-	-	-	-
rs1558151	plan1	25221-2.0_25220-2.0	brain	16	rs1558151	89842903	T	A	31483	0.781263	-0.0712843	0.0095472	8.24e-14	-0.0525231	0.0606589	-0.120763	0.0112491	intronic	FANCA	intron	ENSG00000187741	FANCA
rs200955819	plan1	25221-2.0_25220-2.0	brain	16	rs200955819	90061708	T	C	31456	0.929393	-0.1061	0.0153264	4.43e-12	-0.102389	0.0256746	-0.0529022	0.490684	ncRNA_exonic	AFG3L1P	non_coding_transcript_exon	ENSG00000223959	AFG3L1P
rs12921906	plan1	25221-2.0_25220-2.0	brain	16	rs12921906	90080920	A	G	30321	0.136918	0.078178	0.0116137	1.68e-11			0.0849067	0.149055	intronic	DBNDD1	-	ENSG00000003249	DBNDD1
rs34436857	plan1	25221-2.0_25220-2.0	brain	12	rs34436857	49439521	A	G	31547	0.640362	-0.0545119	0.00817508	2.59e-11	-0.0201685	0.409625	-0.0637958	0.113972	intronic	KMT2D	intron	ENSG00000167548	KMT2D
rs77692272	plan1	25221-2.0_25220-2.0	brain	16	rs77692272	89990873	C	G	31574	0.902024	-0.0868948	0.0131887	4.44e-11	-0.0975016	0.0128728	-0.117156	0.0711941	-	-	-	-	-
rs35432452	plan1	25221-2.0_25220-2.0	brain	16	rs35432452	89765046	C	G	31361	0.854868	-0.0724415	0.0112393	1.15e-10	-0.0517645	0.127183	-0.127486	0.0199417	intronic	SPATA2L	intron	ENSG00000158792	SPATA2L
rs12953096	plan1	25221-2.0_25220-2.0	brain	17	rs12953096	44332959	C	T	30612	0.826098	0.0672253	0.0106045	2.31e-10	0.0693039	0.0330065	0.0750959	0.14999	intergenic	KANSL1;ARL17B	downstream	-	RP11-259G18.3
rs12951057	plan1	25221-2.0_25220-2.0	brain	17	rs12951057	44794558	C	G	31037	0.832603	0.067167	0.0106711	3.09e-10	0.0730939	0.0272427	0.0961949	0.0586169	intronic	NSF	intron	ENSG00000073969	NSF
rs12447864	plan1	25221-2.0_25220-2.0	brain	16	rs12447864	89897444	A	G	31021	0.902727	-0.0840495	0.013403	3.59e-10	-0.0577877	0.147046	-0.150981	0.0237982	intronic	SPIRE2	intron	ENSG00000204991	SPIRE2
16:89994932_ATT_A	plan1	25221-2.0_25220-2.0	brain	16	16:89994932_ATT_A	89994932	ATT	A	30853	0.642401	-0.0516452	0.00829701	4.83e-10	-0.0387493	0.117284	-0.0719612	0.0692698	-	-	-	-	-
rs59839010	plan1	25221-2.0_25220-2.0	brain	16	rs59839010	89741285	T	C	31425	0.75319	-0.0560152	0.0091285	8.45e-10	-0.0547216	0.0437945	-0.0953344	0.0324283	intergenic	SPATA33;CDK10	downstream	ENSG00000167523	SPATA33
rs17784583	plan1	25221-2.0_25220-2.0	brain	16	rs17784583	90026979	T	C	31760	0.857352	-0.0669705	0.0111506	1.9e-09	-0.0210127	0.532789	-0.141122	0.0108468	intronic	DEF8	intron	ENSG00000140995	DEF8
rs10852628	plan1	25221-2.0_25220-2.0	brain	16	rs10852628	90079927	C	T	31300	0.30278	0.0509423	0.00855991	2.66e-09	0.0444853	0.0838865	0.00538419	0.900072	intronic	DBNDD1	intron	ENSG00000003249	DBNDD1
rs2891550	plan1	25221-2.0_25220-2.0	brain	2	rs2891550	27334624	C	T	30921	0.442288	-0.0469209	0.00795005	3.59e-09	-0.0250457	0.298808	0.0624274	0.112508	intronic	CGREF1	intron	ENSG00000138028	CGREF1
rs138513618	plan1	25221-2.0_25220-2.0	brain	17	rs138513618	73249830	C	A	31486	0.980928	0.169255	0.028748	3.92e-09	0.0739884	0.446792	0.313682	0.0220545	intronic	GGA3	intron	ENSG00000125447	GGA3
rs7190567	plan1	25221-2.0_25220-2.0	brain	16	rs7190567	89978243	G	A	31379	0.901638	-0.0760047	0.0132289	9.17e-09	-0.027209	0.487207	-0.151632	0.0246077	downstream	TCF25	upstream	ENSG00000258839	MC1R
rs12548421	plan1	25221-2.0_25220-2.0	brain	8	rs12548421	26405630	C	G	30638	0.735851	-0.0499532	0.00904459	3.33e-08	-0.0387134	0.163735	-0.0370915	0.417055	intronic	DPYSL2	intron	ENSG00000092964	DPYSL2
rs10090623	plan1	25221-2.0_25220-2.0	brain	8	rs10090623	26386033	T	C	31545	0.290712	-0.0472382	0.00865582	4.83e-08	-0.00161967	0.949878	-0.00539047	0.897602	intronic	DPYSL2	intron	ENSG00000092964	DPYSL2
rs11819232	plan1	25556-2.0_25557-2.0	brain	10	rs11819232	127824538	T	C	31260	0.782134	0.0545514	0.00965887	1.63e-08	-0.0263116	0.377758	-0.0646783	0.168594	intronic	ADAM12	intron	ENSG00000148848	ADAM12
rs1866560	plan1	25654-2.0_25655-2.0	brain	2	rs1866560	27328553	T	G	31338	0.443423	-0.053061	0.00800079	3.31e-11	-0.0528671	0.0291556	-0.0426744	0.279829	intronic	CGREF1	intron	ENSG00000138028	CGREF1
rs4510068	plan1	25654-2.0_25655-2.0	brain	17	rs4510068	44184828	G	T	30711	0.60029	0.0518376	0.00824407	3.22e-10	0.0223377	0.364987	0.0455538	0.244049	intronic	KANSL1	intron	ENSG00000120071	KANSL1
rs147245174	plan1	25654-2.0_25655-2.0	brain	16	rs147245174	90001561	C	T	31704	0.988298	-0.220618	0.0367436	1.92e-09	0.000928742	0.993456	-0.164172	0.403637	exonic	TUBB3	synonymous	-	RP11-566K11.2
16:89779139_AGCT_A	plan1	25654-2.0_25655-2.0	brain	16	16:89779139_AGCT_A	89779139	AGCT	A	31003	0.905783	-0.0776644	0.0137418	1.59e-08	-0.00545398	0.892695	-0.0691578	0.304327	-	-	-	-	-
rs10457670	plan1	25654-2.0_25655-2.0	brain	6	rs10457670	138820324	A	G	30321	0.627684	0.0460634	0.00837745	3.83e-08			0.008589	0.835228	intronic	NHSL1	intron	ENSG00000135540	NHSL1
rs12939328	plan1	25654-2.0_25655-2.0	brain	17	rs12939328	44363616	A	T	30378	0.81564	0.0578248	0.0105271	3.95e-08	0.0141116	0.660032	0.0588451	0.253251	UTR3	ARL17B	intron	ENSG00000228696	ARL17B
rs111398992	plan1	25371-2.0_25370-2.0	brain	16	rs111398992	89992613	G	T	31465	0.867774	0.0658173	0.0117194	1.95e-08	0.063651	0.0734852	0.0621781	0.280408	intronic	TUBB3	intron	-	RP11-566K11.2
rs62250619	plan1	25371-2.0_25370-2.0	brain	3	rs62250619	27615285	G	A	31374	0.594298	-0.0449776	0.00810574	2.88e-08	0.00463032	0.847509	-0.0474336	0.226059	intergenic	SLC4A7;EOMES	intergenic	-	FECHP1
rs4793172	plan1	25391-2.0_25390-2.0	brain	17	rs4793172	43131480	A	T	31758	0.371088	-0.0503021	0.00817775	7.69e-10	-0.0379212	0.122305	-0.051914	0.189213	intronic	DCAKD	intron	ENSG00000136448	NMT1
rs55823223	plan1	25391-2.0_25390-2.0	brain	17	rs55823223	73890363	G	A	31758	0.853801	-0.0609447	0.0111142	4.17e-08	-0.106786	0.00137038	-0.153274	0.00277134	intronic	TRIM65	intron	ENSG00000141569	TRIM65
rs975360	plan1	25199-2.0_25198-2.0	brain	7	rs975360	81411028	T	C	31759	0.59846	-0.0481713	0.00801917	1.89e-09	-0.0496825	0.0361887			intergenic	HGF;CACNA2D1	intergenic	-	HGF
rs116460664	plan1	25321-2.0_25320-2.0	brain	1	rs116460664	162819623	T	C	31713	0.988396	-0.218452	0.0368837	3.17e-09	-0.0632148	0.55368	-0.509069	0.00393856	intergenic	HSD17B7;CCDC190	downstream	-	CCDC190
rs2016107	plan1	25321-2.0_25320-2.0	brain	12	rs2016107	49577257	C	G	31621	0.648809	0.0481266	0.00829635	6.59e-09	0.0317239	0.196311	0.0132519	0.74979	intergenic	TUBA1B;TUBA1A	downstream	ENSG00000167552	TUBA1A
14:70452524_TGAGA_T	plan1	25876-2.0_25877-2.0	brain	14	14:70452524_TGAGA_T	70452524	TGAGA	T	33308	0.906494	0.0739497	0.0132103	2.17e-08	0.0968814	0.0149466	0.148183	0.0298991	-	-	-	-	-
rs9598716	plan1	25635-2.0_25636-2.0	brain	13	rs9598716	64664307	A	G	31583	0.593943	-0.0439233	0.00802754	4.46e-08	0.0140055	0.557003	-0.0378823	0.3364	intergenic	LINC00355;LINC01052	intergenic	-	LINC00355
rs772484810	plan1	25427-2.0_25426-2.0	brain	16	rs772484810	89980589	CTG	C	31119	0.784167	0.059846	0.00968888	6.54e-10	0.0583852	0.0442634	0.10557	0.0248793	intergenic	TCF25;MC1R	indel	ENSG00000258839	MC1R
rs34094467	plan1	25427-2.0_25426-2.0	brain	17	rs34094467	8948541	C	T	31621	0.960374	0.116322	0.0202904	9.87e-09	0.0554723	0.379964	0.0357427	0.707059	intronic	NTN1	intron	ENSG00000065320	NTN1
rs72477006	plan1	25427-2.0_25426-2.0	brain	16	rs72477006	89950299	G	C	31685	0.890248	0.0704239	0.0126388	2.52e-08	0.0518295	0.161235	0.029386	0.640047	intronic	TCF25	intron	ENSG00000141002	TCF25
rs855629	plan1	25427-2.0_25426-2.0	brain	19	rs855629	38602651	A	G	31639	0.861342	-0.0632862	0.0114066	2.89e-08	-0.0533486	0.126515	0.019054	0.730073	intronic	SIPA1L3	intron	ENSG00000105738	SIPA1L3
rs704085	plan1	25427-2.0_25426-2.0	brain	12	rs704085	89818727	T	C	31623	0.611375	0.0443885	0.00812163	4.62e-08	0.00918419	0.707243	0.0425346	0.277633	intronic	POC1B	intron	ENSG00000139323	POC1B
rs4510068	plan1	25600-2.0_25601-2.0	brain	17	rs4510068	44184828	G	T	30712	0.600287	-0.0627647	0.00818595	1.76e-14	-0.0480442	0.0503883	-0.0649982	0.0932177	intronic	KANSL1	intron	ENSG00000120071	KANSL1
rs1866560	plan1	25600-2.0_25601-2.0	brain	2	rs1866560	27328553	T	G	31339	0.443409	0.0493464	0.00794672	5.31e-10	0.0102497	0.671385	0.0785064	0.044543	intronic	CGREF1	intron	ENSG00000138028	CGREF1
rs17698176	plan1	25600-2.0_25601-2.0	brain	17	rs17698176	44819595	T	G	30947	0.773112	-0.0564608	0.00954791	3.35e-09	-0.0363342	0.218963	-0.00873651	0.848554	intronic	NSF	intron	ENSG00000073969	NSF
rs9898030	plan1	25600-2.0_25601-2.0	brain	17	rs9898030	44147404	C	A	31746	0.816276	-0.0598512	0.0102327	4.95e-09	-0.0313681	0.319158	-0.0561728	0.255728	intronic	KANSL1	intron	ENSG00000120071	KANSL1
rs143437112	plan1	25600-2.0_25601-2.0	brain	17	rs143437112	44222045	T	TA	30775	0.596133	0.0467976	0.00817296	1.03e-08	0.0456522	0.0567965	0.0414649	0.291579	intronic	KANSL1	indel	ENSG00000120071	KANSL1
rs112147158	plan1	25600-2.0_25601-2.0	brain	5	rs112147158	13407771	T	C	31442	0.977657	0.147116	0.0268162	4.11e-08	0.107686	0.199919	0.102542	0.4118	intergenic	LINC02220;DNAH5	intergenic	-	RP11-260E18.1
rs12150530	plan1	25185-2.0_25184-2.0	brain	17	rs12150530	44090393	T	C	31753	0.822725	0.0800551	0.0103625	1.11e-14	0.0762129	0.0162797	0.0324153	0.519733	intronic	MAPT	intron	ENSG00000186868	MAPT
rs35732828	plan1	25185-2.0_25184-2.0	brain	17	rs35732828	44833217	C	A	31760	0.834965	0.0780528	0.0106622	2.47e-13	0.0631855	0.0552333	0.0368374	0.476384	UTR3	NSF	3_prime_UTR	ENSG00000073969	NSF
rs12939328	plan1	25185-2.0_25184-2.0	brain	17	rs12939328	44363616	A	T	30393	0.815583	0.0725434	0.0104565	3.99e-12	0.0649145	0.0415791	0.0555679	0.278203	UTR3	ARL17B	intron	ENSG00000228696	ARL17B
17:44202370_AAAGGG_A	plan1	25185-2.0_25184-2.0	brain	17	17:44202370_AAAGGG_A	44202370	AAAGGG	A	31182	0.371737	-0.0552498	0.00828541	2.59e-11	-0.078231	0.00153927	-0.0656191	0.103918	-	-	-	-	-
rs2016034	plan1	25185-2.0_25184-2.0	brain	17	rs2016034	44189598	A	G	31029	0.452963	0.0505278	0.00803644	3.23e-10	0.0416161	0.0755097	0.0445155	0.251201	intronic	KANSL1	intron	ENSG00000120071	KANSL1
rs77104104	plan1	25185-2.0_25184-2.0	brain	16	rs77104104	90068733	G	A	31414	0.896272	0.0796774	0.0130276	9.59e-10	0.014186	0.7254	-0.0105194	0.870089	intergenic	AFG3L1P;DBNDD1	downstream	ENSG00000003249	DBNDD1
rs11079727	plan1	25185-2.0_25184-2.0	brain	17	rs11079727	43976813	C	A	31437	0.802335	0.0568923	0.00997808	1.19e-08	0.0308846	0.308291	0.0363055	0.452263	intronic	MAPT	intron	ENSG00000186868	MAPT
rs117418297	plan1	25185-2.0_25184-2.0	brain	16	rs117418297	89735071	C	T	31760	0.90244	0.074289	0.0133051	2.36e-08	0.0655177	0.107181	-0.00132222	0.983793	intronic	SPATA33	intron	ENSG00000167523	SPATA33
rs6503453	plan1	25185-2.0_25184-2.0	brain	17	rs6503453	44062603	A	G	30182	0.602661	0.0462669	0.00829131	2.4e-08			0.0353354	0.376928	intronic	MAPT	intron	ENSG00000186868	MAPT
rs3809857	plan1	25185-2.0_25184-2.0	brain	17	rs3809857	44848314	G	T	31278	0.668281	0.0468227	0.00845311	3.04e-08	0.0302189	0.241884	0.0511867	0.205993	intronic	WNT3	intron	ENSG00000108379	WNT3
rs55729849	plan1	25185-2.0_25184-2.0	brain	16	rs55729849	89795144	G	A	31276	0.824802	0.0571072	0.0104447	4.56e-08	0.0129578	0.679017	0.0846533	0.101304	intronic	ZNF276	intron	ENSG00000158805	ZNF276
rs2435201	plan1	25273-2.0_25272-2.0	brain	17	rs2435201	44078982	T	A	31282	0.413848	0.0442745	0.00810493	4.69e-08	0.0424333	0.0857594	0.0352665	0.383269	intronic	MAPT	intron	ENSG00000186868	MAPT
rs1395858	plan1	25856-2.0_25857-2.0	brain	18	rs1395858	68604705	C	T	32640	0.731556	-0.0503527	0.00884338	1.24e-08	-0.0120721	0.65498	-0.0703091	0.0997746	intergenic	GTSCR1;LINC01541	intergenic	-	RP11-384E22.1
3:47275200_GA_G	plan1	25836-2.0_25837-2.0	brain	3	3:47275200_GA_G	47275200	GA	G	33502	0.984404	-0.183042	0.0308563	2.99e-09	0.0782015	0.311218	-0.203942	0.17387	-	-	-	-	-
rs3794637	plan1	25725-2.0_25726-2.0	brain	16	rs3794637	89753570	C	T	31743	0.889881	-0.0687054	0.0124541	3.45e-08	-0.0287245	0.437634	-0.0280256	0.658837	intronic	CDK10	intron	ENSG00000185324	CDK10
17:44268905_A_G	plan1	25852-2.0_25853-2.0	brain	17	17:44268905_A_G	44268905	A	G	33421	0.816163	-0.0708201	0.00999003	1.35e-12	-0.0566881	0.0665172	-0.0577746	0.243848	-	-	-	-	-
17:44289832_A_G	plan1	25852-2.0_25853-2.0	brain	17	17:44289832_A_G	44289832	A	G	32820	0.587203	-0.0548044	0.00788488	3.64e-12	-0.0346911	0.143545	-0.0113901	0.771404	-	-	-	-	-
rs12951057	plan1	25852-2.0_25853-2.0	brain	17	rs12951057	44794558	C	G	32874	0.833075	-0.0639611	0.010478	1.03e-09	-0.0766091	0.0184053	-0.0560526	0.27517	intronic	NSF	intron	ENSG00000073969	NSF
rs143437112	plan1	25852-2.0_25853-2.0	brain	17	rs143437112	44222045	T	TA	32625	0.596536	0.0477323	0.00796868	2.1e-09	0.0233232	0.316887	-0.0244276	0.536229	intronic	KANSL1	indel	ENSG00000120071	KANSL1
rs3809857	plan1	25852-2.0_25853-2.0	brain	17	rs3809857	44848314	G	T	33137	0.668633	-0.0480549	0.00823499	5.36e-09	-0.0379869	0.132759	-0.0493601	0.222602	intronic	WNT3	intron	ENSG00000108379	WNT3
rs9939914	plan1	25269-2.0_25268-2.0	brain	16	rs9939914	89939929	T	C	30494	0.757051	0.0954606	0.00930496	1.08e-24	0.0791172	0.00426246	0.0558082	0.210838	upstream	TCF25	upstream	ENSG00000141002	TCF25
rs1558151	plan1	25269-2.0_25268-2.0	brain	16	rs1558151	89842903	T	A	31483	0.781263	0.0902776	0.00953675	2.9e-21	0.0790473	0.0044735	0.123036	0.00922327	intronic	FANCA	intron	ENSG00000187741	FANCA
rs80049853	plan1	25269-2.0_25268-2.0	brain	16	rs80049853	90007889	G	A	31541	0.934815	0.142453	0.0158497	2.52e-19	0.144876	0.00200629	-0.0456733	0.552277	intergenic	TUBB3;DEF8	downstream	ENSG00000198211	TUBB3
rs11645553	plan1	25269-2.0_25268-2.0	brain	16	rs11645553	89747878	A	G	31760	0.884666	0.104205	0.0122098	1.41e-17	0.097001	0.00742076	0.0809496	0.171302	intergenic	SPATA33;CDK10	5_prime_UTR	ENSG00000185324	CDK10
rs9931722	plan1	25269-2.0_25268-2.0	brain	16	rs9931722	89976329	G	T	31675	0.877411	0.0985472	0.0119273	1.43e-16	0.0815729	0.0164166	0.0884359	0.126695	intronic	TCF25	intron	ENSG00000141002	TCF25
rs35432452	plan1	25269-2.0_25268-2.0	brain	16	rs35432452	89765046	C	G	31361	0.854868	0.0906228	0.0112313	7.1e-16	0.0649519	0.0539384	0.144075	0.00797652	intronic	SPATA2L	intron	ENSG00000158792	SPATA2L
16:89994932_ATT_A	plan1	25269-2.0_25268-2.0	brain	16	16:89994932_ATT_A	89994932	ATT	A	30853	0.642401	0.0655543	0.00829145	2.65e-15	0.0306043	0.212869	0.000766938	0.984449	-	-	-	-	-
rs566790193	plan1	25269-2.0_25268-2.0	brain	12	rs566790193	49519945	C	CT	30349	0.679347	0.0667347	0.00862385	1.01e-14	0.103928	4.1e-05	0.158056	0.00017439	intergenic	LMBR1L;TUBA1B	indel	ENSG00000123416	TUBA1B
rs12921906	plan1	25269-2.0_25268-2.0	brain	16	rs12921906	90080920	A	G	30321	0.136918	-0.0893419	0.0116065	1.39e-14			-0.0889961	0.127345	intronic	DBNDD1	-	ENSG00000003249	DBNDD1
rs12596146	plan1	25269-2.0_25268-2.0	brain	16	rs12596146	89992238	C	G	31584	0.849797	0.0837171	0.010965	2.26e-14	0.130546	4.07e-05	0.089932	0.0915765	intronic	TUBB3	intron	-	RP11-566K11.2
rs2434871	plan1	25269-2.0_25268-2.0	brain	16	rs2434871	89736352	G	C	31126	0.246	-0.0676676	0.00917288	1.62e-13	-0.0397676	0.143581	-0.0647438	0.145899	UTR3	SPATA33	3_prime_UTR	ENSG00000167523	SPATA33
rs55749251	plan1	25269-2.0_25268-2.0	brain	16	rs55749251	89933324	T	G	30958	0.859552	0.0813386	0.0113396	7.34e-13	0.0401931	0.245167	0.0215226	0.691783	intronic	SPIRE2	intron	ENSG00000204991	SPIRE2
rs12596885	plan1	25269-2.0_25268-2.0	brain	16	rs12596885	90111833	C	T	31760	0.864688	0.0801802	0.011462	2.65e-12	0.0426335	0.20611	0.0115416	0.841057	ncRNA_intronic	URAHP	downstream	ENSG00000141013	GAS8
rs10804175	plan1	25269-2.0_25268-2.0	brain	2	rs10804175	210236592	G	A	31723	0.567364	-0.0528032	0.00788955	2.19e-11	-0.0687279	0.003499	-0.0174484	0.646896	intergenic	LOC101927960;MAP2	intergenic	-	ENSAP3
rs6435527	plan1	25269-2.0_25268-2.0	brain	2	rs6435527	210291373	A	G	31645	0.675715	-0.0545579	0.00836638	6.98e-11	-0.0627718	0.0103237	-0.0333662	0.401159	intronic	MAP2	intron	ENSG00000078018	MAP2
rs9922090	plan1	25269-2.0_25268-2.0	brain	16	rs9922090	90107043	A	G	30191	0.444106	-0.052005	0.00807005	1.16e-10			0.000473169	0.990141	ncRNA_intronic	URAHP	intron	ENSG00000141013	GAS8
16:89983693_AT_A	plan1	25269-2.0_25268-2.0	brain	16	16:89983693_AT_A	89983693	AT	A	30357	0.583473	0.0519615	0.00811249	1.5e-10	0.0765234	0.00146546	0.0668589	0.0853247	-	-	-	-	-
rs1544581	plan1	25269-2.0_25268-2.0	brain	2	rs1544581	210641048	G	T	31567	0.434045	-0.0504369	0.00793831	2.1e-10	-0.0491242	0.0343596	-0.0571237	0.143476	intronic	UNC80	intron	ENSG00000144406	UNC80
rs11640450	plan1	25269-2.0_25268-2.0	brain	16	rs11640450	89795859	G	A	31177	0.936844	0.103501	0.016329	2.32e-10	0.126137	0.0071865	0.161892	0.0428101	intronic	ZNF276	intron	ENSG00000158805	ZNF276
rs201196820	plan1	25269-2.0_25268-2.0	brain	8	rs201196820	26335477	TC	T	30388	0.689466	-0.0528391	0.00867939	1.14e-09	-0.0445847	0.0830845	-0.0077767	0.857447	intergenic	BNIP3L;PNMA2	indel	ENSG00000104765	BNIP3L
rs35754755	plan1	25269-2.0_25268-2.0	brain	16	rs35754755	89765453	C	T	31171	0.972619	0.147062	0.0243443	1.53e-09	0.175565	0.0114347	0.0304687	0.799817	intronic	SPATA2L	intron	ENSG00000158792	SPATA2L
rs56228035	plan1	25269-2.0_25268-2.0	brain	19	rs56228035	6484641	A	AG	30571	0.744431	0.0551854	0.00920044	2e-09	0.0615173	0.0237561	-0.00877213	0.846275	intergenic	DENND1C;TUBB4A	indel	ENSG00000205744	DENND1C
2:27339739_TTCTCTCTCTCTCTCTC_T	plan1	25269-2.0_25268-2.0	brain	2	2:27339739_TTCTCTCTCTCTCTCTC_T	27339739	TTCTCTCTCTCTCTCTC	T	31048	0.545059	-0.0467719	0.00793206	3.71e-09	-0.0463741	0.051447	-0.0531917	0.170163	-	-	-	-	-
rs116390622	plan1	25269-2.0_25268-2.0	brain	2	rs116390622	210415002	T	G	31744	0.965285	0.125206	0.0214205	5.06e-09	0.181756	0.00494953	-0.0354362	0.732785	intronic	MAP2	intron	ENSG00000078018	MAP2
rs3890534	plan1	25269-2.0_25268-2.0	brain	16	rs3890534	89835289	C	T	31688	0.918155	0.0833084	0.0142875	5.51e-09	0.0431642	0.307459	0.14922	0.0366233	intronic	FANCA	intron	ENSG00000187741	FANCA
rs17784583	plan1	25269-2.0_25268-2.0	brain	16	rs17784583	90026979	T	C	31760	0.857352	0.063966	0.0111483	9.6e-09	-0.0102854	0.758427	0.0241438	0.661174	intronic	DEF8	intron	ENSG00000140995	DEF8
rs7563521	plan1	25269-2.0_25268-2.0	brain	2	rs7563521	210284414	C	T	31423	0.505283	-0.0449248	0.00790671	1.33e-08	-0.0351817	0.1269	-0.0346312	0.356061	intergenic	LOC101927960;MAP2	upstream	ENSG00000078018	MAP2
rs10515586	plan1	25269-2.0_25268-2.0	brain	5	rs10515586	146767288	C	T	31277	0.818669	-0.0573921	0.010233	2.04e-08	-0.0184287	0.542393	-0.0938117	0.0535996	UTR3	STK32A	3_prime_UTR	ENSG00000169302	STK32A
rs2286283	plan1	25269-2.0_25268-2.0	brain	4	rs2286283	5843196	T	G	31604	0.595985	0.0447682	0.00799247	2.13e-08	0.0571778	0.0158548	-0.0160421	0.674303	intronic	CRMP1	intron	ENSG00000072832	CRMP1
rs13026110	plan1	25269-2.0_25268-2.0	brain	2	rs13026110	210748741	C	T	31279	0.378976	-0.0452348	0.00814063	2.75e-08	-0.0158288	0.514032	-0.0620379	0.121603	intronic	UNC80	intron	ENSG00000144406	UNC80
rs145957290	plan1	25269-2.0_25268-2.0	brain	15	rs145957290	77004248	A	G	31154	0.498668	-0.0438049	0.00792416	3.24e-08	-0.0543872	0.0199536	-0.0239615	0.528834	intronic	SCAPER	intron	ENSG00000140386	SCAPER
rs3099129	plan1	25269-2.0_25268-2.0	brain	19	rs3099129	6494915	C	G	31760	0.434414	-0.0436799	0.00790615	3.3e-08	-0.0293341	0.208784	0.0120379	0.754823	UTR3	TUBB4A	3_prime_UTR	ENSG00000104833	TUBB4A
rs7225002	plan1	25331-2.0_25330-2.0	brain	17	rs7225002	44189067	A	G	31593	0.585145	-0.0596438	0.00804232	1.2e-13	-0.0766552	0.00137808	-0.056382	0.141365	intronic	KANSL1	intron	ENSG00000120071	KANSL1
17:44286384_C_A	plan1	25331-2.0_25330-2.0	brain	17	17:44286384_C_A	44286384	C	A	30475	0.601083	0.0566432	0.00826167	7.07e-12	0.0452968	0.0596242	0.0360347	0.362954	-	-	-	-	-
2:27339739_TTCTCTCTCTCTCTCTC_T	plan1	25331-2.0_25330-2.0	brain	2	2:27339739_TTCTCTCTCTCTCTCTC_T	27339739	TTCTCTCTCTCTCTCTC	T	31049	0.545058	-0.0509342	0.00800848	2.02e-10	-0.0227877	0.345514	-0.0160008	0.683142	-	-	-	-	-
rs12714026	plan1	25331-2.0_25330-2.0	brain	2	rs12714026	27192201	C	T	31570	0.831486	-0.0589011	0.0105696	2.51e-08	0.0133591	0.665022	-0.0188768	0.705249	intergenic	DPYSL5;MAPRE3	upstream	ENSG00000084764	MAPRE3
rs7574004	plan1	25331-2.0_25330-2.0	brain	2	rs7574004	27363111	C	T	31541	0.497384	0.0434172	0.00788362	3.64e-08	0.0160028	0.501176	0.0243693	0.541721	upstream	PRR30	upstream	-	PRR30
rs61870857	plan1	25167-2.0_25166-2.0	brain	10	rs61870857	104965919	C	T	31670	0.983044	0.170505	0.0305596	2.41e-08	0.117681	0.238182			intergenic	NT5C2;RPEL1	intergenic	-	ST13P13
rs11141894	plan1	25903-2.0_25905-2.0	brain	9	rs11141894	90184641	C	T	33644	0.761577	0.0521348	0.00905659	8.58e-09	0.0287871	0.269858			intronic	DAPK1	intron	ENSG00000196730	DAPK1
rs186852283	plan1	25129-2.0_25128-2.0	brain	11	rs186852283	42678203	C	T	31580	0.982156	0.167827	0.0299323	2.06e-08	0.125017	0.193163	0.0857732	0.565431	intergenic	LINC02740;HNRNPKP3	intergenic	-	CTD-2537L20.1
rs672009	plan1	25129-2.0_25128-2.0	brain	18	rs672009	57161188	A	G	31381	0.1861	-0.0557811	0.0101467	3.85e-08	-0.0102745	0.72697	-0.0220478	0.66767	intronic	CCBE1	intron	ENSG00000183287	CCBE1
rs2535324	plan1	25475-2.0_25474-2.0	brain	6	rs2535324	30718035	A	C	31760	0.66198	0.0492578	0.00838123	4.17e-09			0.0628222	0.126946	intergenic	IER3;HCG20	upstream	ENSG00000263608	RN7SL353P
rs2535296	plan1	25475-2.0_25474-2.0	brain	6	rs2535296	31060219	A	G	31760	0.810753	0.0567453	0.010126	2.1e-08	0.0445735	0.1516	0.0777952	0.127111	intergenic	HCG22;C6orf15	intergenic	-	TBC1D22B
rs117691891	plan1	25598-2.0_25599-2.0	brain	18	rs117691891	49497015	G	A	30835	0.928879	-0.0873915	0.0156374	2.29e-08	-0.00810719	0.86957	0.0460805	0.56464	intergenic	LINC01630;DCC	intergenic	-	RPS8P3
rs569568123	plan1	25081-2.0_25080-2.0	brain	12	rs569568123	49554586	CTTT	C	31572	0.644194	-0.0511885	0.00831751	7.54e-10	-0.0360785	0.140545	-0.0387831	0.345834	intergenic	TUBA1B;TUBA1A	-	-	-
rs17645004	plan1	25081-2.0_25080-2.0	brain	18	rs17645004	32629822	C	T	31620	0.497106	0.0443144	0.00788278	1.89e-08	-0.0436067	0.0666272	0.0527556	0.170621	intronic	MAPRE2	intron	ENSG00000166974	MAPRE2
rs2550596	plan1	25081-2.0_25080-2.0	brain	16	rs2550596	78825701	G	A	31732	0.0383525	-0.115188	0.020591	2.22e-08	0.0411998	0.506089	-0.113854	0.238988	intronic	WWOX	intron	ENSG00000186153	WWOX
rs12953096	plan1	25431-2.0_25430-2.0	brain	17	rs12953096	44332959	C	T	30609	0.826113	-0.0765397	0.0107134	9.05e-13	-0.0675949	0.0389637	-0.0575379	0.27674	intergenic	KANSL1;ARL17B	downstream	-	RP11-259G18.3
rs35732828	plan1	25431-2.0_25430-2.0	brain	17	rs35732828	44833217	C	A	31757	0.834981	-0.0728234	0.010703	1.02e-11	-0.0418434	0.205903	-0.0523958	0.313316	UTR3	NSF	3_prime_UTR	ENSG00000073969	NSF
rs149427718	plan1	25431-2.0_25430-2.0	brain	2	rs149427718	210260936	G	GA	31153	0.715966	-0.0484164	0.00885145	4.5e-08	-0.0259099	0.324162	-0.0251079	0.555729	intergenic	LOC101927960;MAP2	indel	-	MAP2
rs694861	plan1	25650-2.0_25651-2.0	brain	18	rs694861	9632372	T	C	31261	0.155257	0.0630872	0.0109244	7.7e-09	-0.00658008	0.838646	-0.0156667	0.765829	intergenic	PPP4R1-AS1;RAB31	intergenic	-	PPP4R1-AS1
rs3744457	plan1	25698-2.0_25699-2.0	brain	17	rs3744457	43972915	C	T	31687	0.312305	-0.0497555	0.00858008	6.67e-09	-0.0197457	0.437811	-0.0406082	0.332759	intronic	MAPT	intron	ENSG00000186868	MAPT
rs4785746	plan1	25698-2.0_25699-2.0	brain	16	rs4785746	90006179	C	T	30762	0.569648	-0.0459122	0.0081188	1.56e-08	-0.0231408	0.336051	-0.021275	0.585182	intergenic	TUBB3;DEF8	downstream	-	RP11-566K11.2
rs73137384	plan1	25097-2.0_25096-2.0	brain	3	rs73137384	89463290	C	T	31761	0.74697	0.0587312	0.00908498	1.02e-10	0.0426107	0.12568	0.0103526	0.812965	intronic	EPHA3	intron	ENSG00000044524	EPHA3
rs9427672	plan1	25097-2.0_25096-2.0	brain	1	rs9427672	197754741	A	G	31240	0.234955	0.0565435	0.00938486	1.69e-09	-0.00745112	0.786047	0.0558269	0.234648	intergenic	DENND1B;C1orf53	intergenic	-	DENND1B
rs10874778	plan1	25097-2.0_25096-2.0	brain	1	rs10874778	93866169	G	A	31343	0.429586	0.0466793	0.00802711	6.06e-09	0.0302582	0.207371	0.0335279	0.392479	intergenic	DR1;FNBP1L	intergenic	-	Y_RNA
rs7632502	plan1	25097-2.0_25096-2.0	brain	3	rs7632502	89469453	T	A	31459	0.597015	0.0457929	0.00810933	1.63e-08	0.0451047	0.0611952	0.00154994	0.969012	intronic	EPHA3	intron	ENSG00000044524	EPHA3
rs12633626	plan1	25097-2.0_25096-2.0	brain	3	rs12633626	89744949	G	A	31451	0.73535	0.050498	0.00899432	1.97e-08	0.021457	0.43663	0.0326021	0.453471	intergenic	EPHA3;NONE	intergenic	-	HSPE1P19
rs1905544	plan1	25097-2.0_25096-2.0	brain	10	rs1905544	118704077	A	T	31044	0.25575	-0.0501555	0.00914726	4.18e-08	-0.0687182	0.00989553	-0.0586959	0.183724	intronic	SHTN1	intron	-	SHTN1
rs772484810	plan1	25542-2.0_25543-2.0	brain	16	rs772484810	89980589	CTG	C	31103	0.784137	-0.0777772	0.0097266	1.28e-15	-0.106057	0.00025977	-0.113159	0.0169237	intergenic	TCF25;MC1R	indel	ENSG00000258839	MC1R
rs77692272	plan1	25542-2.0_25543-2.0	brain	16	rs77692272	89990873	C	G	31558	0.902053	-0.0995602	0.0133449	8.62e-14	-0.124879	0.00155479	-0.102253	0.120043	-	-	-	-	-
rs17698176	plan1	25542-2.0_25543-2.0	brain	17	rs17698176	44819595	T	G	30945	0.773146	0.0617435	0.00960189	1.27e-10	0.0597209	0.0434285	0.0763997	0.0971403	intronic	NSF	intron	ENSG00000073969	NSF
12:49556113_GA_G	plan1	25542-2.0_25543-2.0	brain	12	12:49556113_GA_G	49556113	GA	G	31482	0.655359	-0.0530205	0.00839045	2.63e-10	-0.0476032	0.0530047	-0.0589591	0.157664	-	-	-	-	-
rs1558151	plan1	25542-2.0_25543-2.0	brain	16	rs1558151	89842903	T	A	31467	0.781279	-0.060993	0.00966138	2.74e-10	-0.0921607	0.00107192	-0.110471	0.0221038	intronic	FANCA	intron	ENSG00000187741	FANCA
rs9928960	plan1	25542-2.0_25543-2.0	brain	16	rs9928960	90130815	G	T	31581	0.857193	-0.070352	0.0113607	5.92e-10	-0.0932757	0.00533274	-0.0985378	0.0860997	intronic	PRDM7	-	ENSG00000126856	PRDM7
rs11641639	plan1	25542-2.0_25543-2.0	brain	16	rs11641639	90023405	C	A	31719	0.930594	-0.0956219	0.0155844	8.48e-10	-0.127774	0.0033846	-0.0874887	0.262043	intronic	DEF8	intron	ENSG00000140995	DEF8
20:61383291_TCTC_T	plan1	25542-2.0_25543-2.0	brain	20	20:61383291_TCTC_T	61383291	TCTC	T	31269	0.979868	0.161493	0.0283868	1.28e-08	-0.0883968	0.324572	0.251758	0.0750778	-	-	-	-	-
rs146200837	plan1	25912-2.0_25914-2.0	brain	7	rs146200837	103413688	G	GTCTC	32713	0.60048	0.0484755	0.00794122	1.03e-09	-0.0027731	0.908773	0.0476198	0.236967	intronic	RELN	indel	ENSG00000189056	RELN
rs3785880	plan1	25409-2.0_25408-2.0	brain	17	rs3785880	43993376	T	G	30831	0.561772	0.0487867	0.00811874	1.86e-09	0.0780638	0.00128226	0.0785823	0.0495037	intronic	MAPT	intron	ENSG00000186868	MAPT
rs11168910	plan1	25409-2.0_25408-2.0	brain	12	rs11168910	49586490	C	T	31560	0.666682	-0.0493796	0.00845817	5.28e-09	-0.0934505	0.000181362	-0.0393421	0.348463	intergenic	TUBA1A;TUBA1C	upstream	ENSG00000167552	TUBA1A
rs41298373	plan1	25872-2.0_25873-2.0	brain	10	rs41298373	7622009	G	A	33644	0.898764	-0.113027	0.0126765	4.82e-19	-0.110325	0.00314416	-0.159407	0.0117079	exonic	ITIH5	missense	ENSG00000123243	ITIH5
12:21414585_ATTTC_A	plan1	25872-2.0_25873-2.0	brain	12	12:21414585_ATTTC_A	21414585	ATTTC	A	32752	0.850376	0.0608426	0.0108684	2.17e-08	-0.030965	0.334557	-0.0103679	0.848622	-	-	-	-	-
rs55686008	plan1	25685-2.0_25686-2.0	brain	22	rs55686008	37682910	T	C	31630	0.983133	0.171095	0.0307922	2.75e-08	0.117626	0.226997	0.185006	0.271974	intronic	CYTH4	intron	ENSG00000100055	CYTH4
rs75162331	plan1	25798-2.0_25799-2.0	brain	7	rs75162331	134607826	G	A	33644	0.930998	-0.0840158	0.0152588	3.67e-08	-0.0377655	0.399674	-0.0583987	0.440101	intronic	CALD1	intron	ENSG00000122786	CALD1
rs2435207	plan1	25169-2.0_25168-2.0	brain	17	rs2435207	44058928	G	A	30604	0.685156	0.0477145	0.00868073	3.87e-08	0.0100487	0.699287	0.0605068	0.158312	intronic	MAPT	intron	ENSG00000186868	MAPT
rs9263617	plan1	25237-2.0_25236-2.0	brain	6	rs9263617	31072893	C	T	31646	0.812093	-0.0604109	0.0101382	2.54e-09	-0.045939	0.140877	0.0726278	0.155707	intergenic	HCG22;C6orf15	intergenic	-	TBC1D22B
rs9265797	plan1	25237-2.0_25236-2.0	brain	6	rs9265797	31308630	G	A	31738	0.637091	-0.0469437	0.00822821	1.16e-08	-0.0550512	0.026325	0.0280213	0.488901	intergenic	LINC02571;HLA-B	intron	ENSG00000223532	HLA-B
rs3131926	plan1	25237-2.0_25236-2.0	brain	6	rs3131926	31013085	C	T	31758	0.51746	-0.0449558	0.007925	1.41e-08	-0.052816	0.0258628	0.0269919	0.478702	intergenic	MUC22;HCG22	intergenic	-	TBC1D22B
rs1264352	plan1	25237-2.0_25236-2.0	brain	6	rs1264352	30789647	G	C	31758	0.805293	-0.0560254	0.00999345	2.07e-08	-0.0346349	0.27026	0.0668242	0.17548	ncRNA_intronic	LINC00243	intron	ENSG00000229170	LINC00243
rs3099840	plan1	25237-2.0_25236-2.0	brain	6	rs3099840	31430721	A	G	31754	0.800844	-0.0548663	0.00989132	2.91e-08	-0.0490044	0.0915232	-0.0189307	0.700043	upstream	HCP5	non_coding_transcript_exon	-	XXbac-BPG181B23.6
rs3131623	plan1	25237-2.0_25236-2.0	brain	6	rs3131623	31418810	T	A	31530	0.81738	-0.0564659	0.0102344	3.44e-08	-0.0507751	0.104421	0.0716646	0.163983	intergenic	LINC01149;HCP5	intron	ENSG00000206337	HCP5
17:44289832_A_G	plan1	25627-2.0_25628-2.0	brain	17	17:44289832_A_G	44289832	A	G	30961	0.587739	-0.0518787	0.00814109	1.86e-10	-0.0414626	0.0893304	-0.0516925	0.186241	-	-	-	-	-
rs1866560	plan1	25627-2.0_25628-2.0	brain	2	rs1866560	27328553	T	G	31339	0.443409	0.0439248	0.00798855	3.83e-08	0.0335384	0.166833	0.0220663	0.573995	intronic	CGREF1	intron	ENSG00000138028	CGREF1
rs7456692	plan1	25868-2.0_25869-2.0	brain	7	rs7456692	19772256	T	G	32440	0.873335	0.0677532	0.0117458	8.01e-09	0.0151589	0.674675	0.179412	0.00323863	intronic	TMEM196	intron	ENSG00000173452	TMEM196
rs7537056	plan1	25067-2.0_25066-2.0	brain	1	rs7537056	230364018	T	C	31734	0.945736	0.0952717	0.017443	4.71e-08			0.208788	0.0106362	intronic	GALNT2	intron	ENSG00000143641	GALNT2
rs17322366	plan1	25900-2.0_25902-2.0	brain	8	rs17322366	26486106	T	C	33617	0.825728	0.102716	0.0100716	2.01e-24	0.0946386	0.00198559	0.109242	0.0274325	intronic	DPYSL2	intron	ENSG00000092964	DPYSL2
rs7826601	plan1	25900-2.0_25902-2.0	brain	8	rs7826601	26410379	A	C	33501	0.289364	-0.0769676	0.00845364	8.65e-20	-0.0188481	0.451881	-0.056501	0.180495	intronic	DPYSL2	intron	ENSG00000092964	DPYSL2
rs13260473	plan1	25900-2.0_25902-2.0	brain	8	rs13260473	26460948	G	A	33425	0.826806	0.0881251	0.0101427	3.67e-18	0.1127	0.000220677	0.112981	0.0233868	intronic	DPYSL2	intron	ENSG00000092964	DPYSL2
rs763476132	plan1	25900-2.0_25902-2.0	brain	8	rs763476132	26487509	ACG	A	33339	0.41306	-0.0624432	0.00779137	1.11e-15	-0.0293663	0.203109	-0.0793992	0.0388659	intronic	DPYSL2	indel	ENSG00000092964	DPYSL2
rs7834325	plan1	25900-2.0_25902-2.0	brain	8	rs7834325	26461360	G	T	32775	0.504409	-0.056604	0.00774626	2.73e-13	-0.0474445	0.0425796	-0.0897269	0.0211849	-	-	-	-	-
rs10088957	plan1	25900-2.0_25902-2.0	brain	8	rs10088957	26499118	A	G	32831	0.76341	0.0624972	0.00911768	7.16e-12	0.0640274	0.0185247	0.0584769	0.178882	intronic	DPYSL2	intron	ENSG00000092964	DPYSL2
rs77560160	plan1	25900-2.0_25902-2.0	brain	8	rs77560160	26438011	C	T	33537	0.936309	0.105384	0.0157199	2.03e-11	0.101595	0.0253989	0.0587668	0.454233	intronic	DPYSL2	intron	ENSG00000092964	DPYSL2
rs13249543	plan1	25900-2.0_25902-2.0	brain	8	rs13249543	26463344	A	G	32121	0.727515	-0.0586925	0.00880044	2.57e-11			-0.0388617	0.390507	intronic	DPYSL2	intron	ENSG00000092964	DPYSL2
rs7008955	plan1	25900-2.0_25902-2.0	brain	8	rs7008955	26334103	T	G	32791	0.471105	-0.0501464	0.00776259	1.05e-10	0.000772404	0.973544	-0.0260428	0.510503	intergenic	BNIP3L;PNMA2	intron	ENSG00000104765	BNIP3L
rs328087	plan1	25900-2.0_25902-2.0	brain	8	rs328087	26325081	A	G	32515	0.759865	0.0583157	0.00912849	1.68e-10	0.083873	0.00204746	0.0291445	0.527852	intergenic	BNIP3L;PNMA2	intron	ENSG00000104765	BNIP3L
rs327230	plan1	25900-2.0_25902-2.0	brain	8	rs327230	26461212	C	G	33136	0.202348	-0.060908	0.00957273	1.98e-10	-0.00892069	0.759653	-0.0705154	0.141464	-	-	-	-	-
rs1899496	plan1	25900-2.0_25902-2.0	brain	8	rs1899496	26404020	T	C	33483	0.164009	-0.065822	0.0103543	2.06e-10	0.0154219	0.616649	-0.011393	0.827916	intronic	DPYSL2	intron	ENSG00000092964	DPYSL2
rs77022453	plan1	25900-2.0_25902-2.0	brain	8	rs77022453	26351900	T	G	33552	0.949422	0.101374	0.0174617	6.42e-09	0.0193378	0.702857	-0.0117784	0.893287	intergenic	BNIP3L;PNMA2	intron	ENSG00000104765	BNIP3L
8:26317678_GT_G	plan1	25900-2.0_25902-2.0	brain	8	8:26317678_GT_G	26317678	GT	G	33447	0.539346	-0.0444024	0.00768827	7.68e-09	-0.00629763	0.783443	-0.0874452	0.0221213	-	-	-	-	-
rs17321828	plan1	25900-2.0_25902-2.0	brain	8	rs17321828	26472037	G	A	32798	0.810812	0.0569272	0.00987259	8.11e-09	0.12168	2.99e-05	0.0991938	0.0410249	intronic	DPYSL2	intron	ENSG00000092964	DPYSL2
rs62491924	plan1	25900-2.0_25902-2.0	brain	8	rs62491924	26460062	T	C	33372	0.826501	0.0584289	0.0101638	8.99e-09	0.0215927	0.471383	0.0767042	0.126831	intronic	DPYSL2	intron	ENSG00000092964	DPYSL2
rs17055516	plan1	25900-2.0_25902-2.0	brain	8	rs17055516	26472308	C	T	32612	0.636576	0.0460204	0.0081081	1.38e-08	0.0548296	0.024822	0.0555037	0.177612	intronic	DPYSL2	intron	ENSG00000092964	DPYSL2
rs141281802	plan1	25900-2.0_25902-2.0	brain	8	rs141281802	26395127	T	TACACACACACACAC	32167	0.489492	-0.0439306	0.00783771	2.08e-08			-0.0683515	0.0806093	intronic	DPYSL2	indel	ENSG00000092964	DPYSL2
rs7698348	plan1	25900-2.0_25902-2.0	brain	4	rs7698348	5874892	A	T	33224	0.50596	0.0425597	0.0077016	3.27e-08	0.033422	0.139942	0.104302	0.0069828	intronic	CRMP1	intron	ENSG00000072832	CRMP1
rs35853889	plan1	25227-2.0_25226-2.0	brain	17	rs35853889	44104612	T	TG	31545	0.810953	-0.0787278	0.0099946	3.35e-15	-0.076019	0.0129559	-0.095082	0.0485263	UTR3	MAPT	indel	ENSG00000186868	MAPT
rs12939328	plan1	25227-2.0_25226-2.0	brain	17	rs12939328	44363616	A	T	30394	0.815589	-0.0653374	0.0103023	2.27e-10	-0.0438563	0.163851	-0.106286	0.0356159	UTR3	ARL17B	intron	ENSG00000228696	ARL17B
rs2435207	plan1	25227-2.0_25226-2.0	brain	17	rs2435207	44058928	G	A	30605	0.685166	-0.053828	0.00855572	3.14e-10	-0.0298395	0.244948	-0.125824	0.00307993	intronic	MAPT	intron	ENSG00000186868	MAPT
rs12951057	plan1	25227-2.0_25226-2.0	brain	17	rs12951057	44794558	C	G	31038	0.832608	-0.0631198	0.0105829	2.46e-09	-0.0302085	0.358026	-0.14113	0.00533221	intronic	NSF	intron	ENSG00000073969	NSF
rs2316775	plan1	25227-2.0_25226-2.0	brain	17	rs2316775	43953502	A	G	31761	0.808413	-0.0552725	0.00988801	2.27e-08	-0.0641674	0.033531	-0.107785	0.0240011	ncRNA_intronic	MAPT-AS1	intron	ENSG00000264589	MAPT-AS1
rs2168716	plan1	25227-2.0_25226-2.0	brain	3	rs2168716	90403505	C	G	30562	0.508131	0.0431288	0.00790983	4.97e-08	0.0136684	0.564595	0.0313716	0.421749	intergenic	EPHA3;NONE	intergenic	-	HSPE1P19
rs8024778	plan1	25103-2.0_25102-2.0	brain	15	rs8024778	39373669	T	A	31454	0.551679	0.0589845	0.00788973	7.66e-14			0.0625792	0.103339	intergenic	LINC02694;C15orf54	intron	-	RP11-624L4.1
rs10252734	plan1	25103-2.0_25102-2.0	brain	7	rs10252734	81418596	T	G	31653	0.598758	-0.048984	0.00800153	9.25e-10			-0.0827892	0.0310147	intergenic	HGF;CACNA2D1	intergenic	-	HGF
rs2117137	plan1	25103-2.0_25102-2.0	brain	3	rs2117137	89525505	A	G	31759	0.596729	-0.047828	0.00798063	2.06e-09			-0.115855	0.00280068	intronic	EPHA3	intron	ENSG00000044524	EPHA3
rs147614050	plan1	25103-2.0_25102-2.0	brain	7	rs147614050	81534528	T	TCCCTCCTTCCCTTCCTC	30960	0.744784	0.0541869	0.00909478	2.55e-09			0.113457	0.0122428	intergenic	HGF;CACNA2D1	indel	-	AC006145.1
rs1585452	plan1	25103-2.0_25102-2.0	brain	15	rs1585452	39352587	T	G	31198	0.527742	0.0460262	0.00790719	5.86e-09			0.0253899	0.510393	intergenic	LINC02694;C15orf54	intron	-	RP11-624L4.1
rs72737199	plan1	25103-2.0_25102-2.0	brain	15	rs72737199	39334561	T	C	30161	0.777991	0.0544697	0.00964906	1.65e-08			-0.00245859	0.959626	intergenic	LINC02694;C15orf54	intron	-	RP11-624L4.1
rs73137381	plan1	25103-2.0_25102-2.0	brain	3	rs73137381	89458550	A	G	31700	0.749227	-0.0507416	0.00903769	1.97e-08			-0.0716569	0.100485	intronic	EPHA3	intron	ENSG00000044524	EPHA3
3:89694510_GATA_G	plan1	25103-2.0_25102-2.0	brain	3	3:89694510_GATA_G	89694510	GATA	G	30371	0.585427	0.0447847	0.00814288	3.8e-08			0.0713003	0.0717476	-	-	-	-	-
rs10248271	plan1	25103-2.0_25102-2.0	brain	7	rs10248271	81417306	T	G	31610	0.78491	-0.0525373	0.00957767	4.13e-08			-0.132001	0.00398396	intergenic	HGF;CACNA2D1	intergenic	-	HGF
rs1739383	plan1	25671-2.0_25672-2.0	brain	6	rs1739383	126098915	G	T	31042	0.389295	0.0501576	0.00810434	6.06e-10	0.0249908	0.301184	-0.0121701	0.760828	intergenic	HEY2;NCOA7	upstream	ENSG00000111912	NCOA7
rs12105356	plan1	25671-2.0_25672-2.0	brain	2	rs12105356	27175570	T	C	31514	0.368963	-0.0473341	0.00811111	5.36e-09	-0.0496403	0.0410744	-0.128039	0.00148928	intergenic	DPYSL5;MAPRE3	downstream	ENSG00000157851	DPYSL5
rs9939914	plan1	25173-2.0_25172-2.0	brain	16	rs9939914	89939929	T	C	30494	0.757051	-0.131408	0.00939231	1.77e-44	-0.123083	1.01e-05	-0.137255	0.00232264	upstream	TCF25	upstream	ENSG00000141002	TCF25
rs1558151	plan1	25173-2.0_25172-2.0	brain	16	rs1558151	89842903	T	A	31483	0.781263	-0.120023	0.00962391	1.07e-35	-0.101638	0.000287952	-0.16495	0.000558332	intronic	FANCA	intron	ENSG00000187741	FANCA
rs80049853	plan1	25173-2.0_25172-2.0	brain	16	rs80049853	90007889	G	A	31541	0.934815	-0.187558	0.0159923	9.16e-32	-0.195622	3.47e-05	-0.136413	0.0795276	intergenic	TUBB3;DEF8	downstream	ENSG00000198211	TUBB3
rs566790193	plan1	25173-2.0_25172-2.0	brain	12	rs566790193	49519945	C	CT	30349	0.679347	-0.0915115	0.00869861	6.97e-26	-0.138484	5.5e-08	-0.145381	0.000665484	intergenic	LMBR1L;TUBA1B	indel	ENSG00000123416	TUBA1B
rs9931722	plan1	25173-2.0_25172-2.0	brain	16	rs9931722	89976329	G	T	31675	0.877411	-0.125994	0.0120323	1.17e-25	-0.0995039	0.00371174	-0.12668	0.0307223	intronic	TCF25	intron	ENSG00000141002	TCF25
rs12921906	plan1	25173-2.0_25172-2.0	brain	16	rs12921906	90080920	A	G	30321	0.136918	0.122276	0.011707	1.55e-25			0.136426	0.0209509	intronic	DBNDD1	-	ENSG00000003249	DBNDD1
rs55749251	plan1	25173-2.0_25172-2.0	brain	16	rs55749251	89933324	T	G	30958	0.859552	-0.119348	0.0114364	1.7e-25	-0.103219	0.00308746	-0.144895	0.00828084	intronic	SPIRE2	intron	ENSG00000204991	SPIRE2
rs12596885	plan1	25173-2.0_25172-2.0	brain	16	rs12596885	90111833	C	T	31760	0.864688	-0.115162	0.0115594	2.22e-23	-0.0930695	0.0062221	-0.0868522	0.136137	ncRNA_intronic	URAHP	downstream	ENSG00000141013	GAS8
rs35432452	plan1	25173-2.0_25172-2.0	brain	16	rs35432452	89765046	C	G	31361	0.854868	-0.112695	0.0113296	2.6e-23	-0.102651	0.00252803	-0.168859	0.00213342	intronic	SPATA2L	intron	ENSG00000158792	SPATA2L
rs149082870	plan1	25173-2.0_25172-2.0	brain	16	rs149082870	89772265	G	A	31333	0.888153	-0.117465	0.0125882	1.05e-20	-0.142799	0.000160187	-0.131826	0.0311086	intergenic	SPATA2L;VPS9D1	upstream	ENSG00000158792	SPATA2L
16:89994932_ATT_A	plan1	25173-2.0_25172-2.0	brain	16	16:89994932_ATT_A	89994932	ATT	A	30853	0.642401	-0.0746682	0.00836368	4.35e-19	-0.0701985	0.00461857	-0.0567577	0.154304	-	-	-	-	-
rs59839010	plan1	25173-2.0_25172-2.0	brain	16	rs59839010	89741285	T	C	31425	0.75319	-0.0814674	0.00920184	8.49e-19	-0.0756142	0.0054336	-0.0838913	0.0612751	intergenic	SPATA33;CDK10	downstream	ENSG00000167523	SPATA33
rs12596146	plan1	25173-2.0_25172-2.0	brain	16	rs12596146	89992238	C	G	31584	0.849797	-0.0974825	0.0110598	1.21e-18	-0.164468	2.78e-07	-0.127145	0.0184701	intronic	TUBB3	intron	-	RP11-566K11.2
2:27339739_TTCTCTCTCTCTCTCTC_T	plan1	25173-2.0_25172-2.0	brain	2	2:27339739_TTCTCTCTCTCTCTCTC_T	27339739	TTCTCTCTCTCTCTCTC	T	31048	0.545059	0.0673668	0.00799766	3.66e-17	0.0509129	0.0341155	0.0232045	0.555124	-	-	-	-	-
rs12951057	plan1	25173-2.0_25172-2.0	brain	17	rs12951057	44794558	C	G	31037	0.832603	0.0890623	0.0107568	1.24e-16	0.148307	7.53e-06	0.139812	0.0061829	intronic	NSF	intron	ENSG00000073969	NSF
rs12922302	plan1	25173-2.0_25172-2.0	brain	16	rs12922302	89812283	G	A	31578	0.585534	-0.066183	0.00804718	1.96e-16	-0.0127769	0.601987	-0.0703956	0.0745563	intronic	FANCA	intron	ENSG00000187741	FANCA
rs12447864	plan1	25173-2.0_25172-2.0	brain	16	rs12447864	89897444	A	G	31021	0.902727	-0.107972	0.0135107	1.33e-15	-0.0823125	0.039321	-0.174118	0.00947444	intronic	SPIRE2	intron	ENSG00000204991	SPIRE2
rs28845194	plan1	25173-2.0_25172-2.0	brain	8	rs28845194	26410710	T	A	31626	0.289303	-0.0696795	0.00873075	1.45e-15	-0.00744816	0.773381	-0.048847	0.248036	intronic	DPYSL2	intron	ENSG00000092964	DPYSL2
rs920435	plan1	25173-2.0_25172-2.0	brain	2	rs920435	27157788	T	C	31428	0.607245	0.0636268	0.00808875	3.66e-15	0.050219	0.0358311	0.0680724	0.0921442	intronic	DPYSL5	intron	ENSG00000157851	DPYSL5
rs35754755	plan1	25173-2.0_25172-2.0	brain	16	rs35754755	89765453	C	T	31171	0.972619	-0.192818	0.0245463	3.99e-15	-0.209637	0.00275264	-0.207355	0.0882431	intronic	SPATA2L	intron	ENSG00000158792	SPATA2L
rs12298884	plan1	25173-2.0_25172-2.0	brain	12	rs12298884	49479370	G	A	31658	0.596026	-0.0626428	0.00804181	6.72e-15	-0.0789794	0.000848653	-0.0962171	0.01549	intergenic	RHEBL1;DHH	downstream	ENSG00000139549	DHH
rs77681059	plan1	25173-2.0_25172-2.0	brain	16	rs77681059	90000044	C	T	31593	0.899471	0.100758	0.0131543	1.86e-14	0.0526622	0.201605	0.166505	0.00924968	intronic	TUBB3	missense	ENSG00000198211	TUBB3
rs9922090	plan1	25173-2.0_25172-2.0	brain	16	rs9922090	90107043	A	G	30191	0.444106	0.0621695	0.00813766	2.18e-14			0.063918	0.099204	ncRNA_intronic	URAHP	intron	ENSG00000141013	GAS8
rs2286283	plan1	25173-2.0_25172-2.0	brain	4	rs2286283	5843196	T	G	31604	0.595985	-0.0612856	0.00805814	2.84e-14	-0.0919605	0.000118307	0.0263282	0.496101	intronic	CRMP1	intron	ENSG00000072832	CRMP1
rs10181777	plan1	25173-2.0_25172-2.0	brain	2	rs10181777	27187254	G	A	31024	0.762039	0.0711506	0.0093621	2.96e-14	0.0532364	0.0492415	0.116247	0.0104866	intergenic	DPYSL5;MAPRE3	intron	-	AC013472.4
rs4785765	plan1	25173-2.0_25172-2.0	brain	16	rs4785765	90073301	T	A	31268	0.303521	0.065433	0.00863047	3.41e-14	0.0875273	0.000782713	0.0564037	0.192184	intronic	DBNDD1	intron	ENSG00000003249	DBNDD1
rs12953096	plan1	25173-2.0_25172-2.0	brain	17	rs12953096	44332959	C	T	30612	0.826098	0.0804755	0.0106897	5.14e-14	0.12512	0.000120619	0.105201	0.0447072	intergenic	KANSL1;ARL17B	downstream	-	RP11-259G18.3
rs9673945	plan1	25173-2.0_25172-2.0	brain	16	rs9673945	89744756	G	A	31451	0.15203	-0.0822167	0.0110247	8.82e-14	-0.0681434	0.0362486	-0.0582819	0.277792	intergenic	SPATA33;CDK10	upstream	ENSG00000185324	CDK10
rs2585477	plan1	25173-2.0_25172-2.0	brain	8	rs2585477	26346469	C	T	31026	0.649826	0.0625096	0.00840274	1.01e-13	0.0147694	0.55534	0.000606753	0.988476	intergenic	BNIP3L;PNMA2	intron	ENSG00000104765	BNIP3L
rs12548421	plan1	25173-2.0_25172-2.0	brain	8	rs12548421	26405630	C	G	30638	0.735851	-0.0676905	0.00911726	1.13e-13	-0.0836452	0.00266197	-0.0634971	0.166811	intronic	DPYSL2	intron	ENSG00000092964	DPYSL2
rs9923119	plan1	25173-2.0_25172-2.0	brain	16	rs9923119	90153815	T	C	30277	0.772302	-0.0713125	0.00966042	1.56e-13	-0.04381	0.120255	-0.130786	0.00656464	intergenic	PRDM7;FAM157B	intron	ENSG00000126856	PRDM7
rs55729975	plan1	25173-2.0_25172-2.0	brain	15	rs55729975	76803226	G	A	31529	0.50184	0.058166	0.00793695	2.33e-13	0.057951	0.0136513	0.0138868	0.718342	intronic	SCAPER	intron	ENSG00000140386	SCAPER
rs12910734	plan1	25173-2.0_25172-2.0	brain	15	rs12910734	77149931	A	G	31638	0.50128	0.057969	0.00792405	2.56e-13	0.0568096	0.0153993	0.013425	0.726528	intronic	SCAPER	intron	ENSG00000140386	SCAPER
rs34120897	plan1	25173-2.0_25172-2.0	brain	16	rs34120897	89795813	A	C	31760	0.881329	-0.089072	0.0121911	2.75e-13	-0.122952	0.000614078	-0.0851438	0.162513	intronic	ZNF276	intron	ENSG00000158805	ZNF276
rs1544581	plan1	25173-2.0_25172-2.0	brain	2	rs1544581	210641048	G	T	31567	0.434045	0.0584323	0.00800467	2.88e-13	0.0310222	0.185716	0.0680063	0.0855949	intronic	UNC80	intron	ENSG00000144406	UNC80
rs7190567	plan1	25173-2.0_25172-2.0	brain	16	rs7190567	89978243	G	A	31379	0.901638	-0.0958868	0.0133352	6.46e-13	-0.0791902	0.0435975	-0.151284	0.0257276	downstream	TCF25	upstream	ENSG00000258839	MC1R
rs6785570	plan1	25173-2.0_25172-2.0	brain	3	rs6785570	141603887	G	A	31699	0.644437	-0.0592701	0.00825496	6.97e-13	-0.0701807	0.00411877	-0.125428	0.00243802	intronic	ATP1B3	intron	ENSG00000069849	ATP1B3
rs17784583	plan1	25173-2.0_25172-2.0	brain	16	rs17784583	90026979	T	C	31760	0.857352	-0.0806603	0.0112402	7.17e-13	-0.0171499	0.611603	-0.141311	0.01117	intronic	DEF8	intron	ENSG00000140995	DEF8
rs72804857	plan1	25173-2.0_25172-2.0	brain	2	rs72804857	27161476	G	C	31699	0.859932	0.0796956	0.0113771	2.47e-12	0.0753843	0.0237716	0.102356	0.0620346	intronic	DPYSL5	intron	ENSG00000157851	DPYSL5
rs35678887	plan1	25173-2.0_25172-2.0	brain	8	rs35678887	26422291	A	T	31026	0.541739	-0.0557444	0.00802885	3.84e-12	-0.0275668	0.249605	-0.0536527	0.170184	intronic	DPYSL2	intron	ENSG00000092964	DPYSL2
rs781041876	plan1	25173-2.0_25172-2.0	brain	16	rs781041876	89964227	CAAGAT	C	30951	0.8223	0.0726144	0.0104636	3.93e-12	-0.00837902	0.791771	0.107097	0.0353913	intronic	TCF25	indel	ENSG00000141002	TCF25
rs138513618	plan1	25173-2.0_25172-2.0	brain	17	rs138513618	73249830	C	A	31486	0.980928	0.197137	0.0289789	1.03e-11	0.102965	0.290917	0.319111	0.020519	intronic	GGA3	intron	ENSG00000125447	GGA3
rs8045560	plan1	25173-2.0_25172-2.0	brain	16	rs8045560	89979494	T	C	31637	0.580349	-0.0539989	0.0080046	1.52e-11	-0.093853	7.38e-05	-0.0698313	0.0710986	intergenic	TCF25;MC1R	upstream	ENSG00000258839	MC1R
2:210235764_GAA_G	plan1	25173-2.0_25172-2.0	brain	2	2:210235764_GAA_G	210235764	GAA	G	31690	0.567829	0.053384	0.0079643	2.04e-11	0.0798378	0.000769121	0.0124695	0.74641	-	-	-	-	-
rs117078447	plan1	25173-2.0_25172-2.0	brain	16	rs117078447	90066440	T	C	31575	0.850198	0.0738173	0.0110693	2.58e-11	0.0752835	0.0240159	0.150035	0.00492668	ncRNA_intronic	AFG3L1P	downstream	ENSG00000003249	DBNDD1
rs57973737	plan1	25173-2.0_25172-2.0	brain	4	rs57973737	5824831	C	T	31760	0.979975	-0.187432	0.0281568	2.8e-11	-0.0102182	0.900679	-0.104458	0.47031	intronic	CRMP1	intron	ENSG00000072832	CRMP1
rs2198475	plan1	25173-2.0_25172-2.0	brain	2	rs2198475	210361711	C	T	31556	0.339111	-0.0553303	0.00837011	3.83e-11	-0.0566857	0.0213473	-0.0292786	0.469659	intronic	MAP2	intron	ENSG00000078018	MAP2
rs78961851	plan1	25173-2.0_25172-2.0	brain	16	rs78961851	89698986	T	C	31535	0.896702	0.0861221	0.0130586	4.25e-11	-0.000426933	0.991323	0.157842	0.0121923	intronic	DPEP1	intron	ENSG00000015413	DPEP1
rs13260473	plan1	25173-2.0_25172-2.0	brain	8	rs13260473	26460948	G	A	31549	0.826825	0.0680569	0.0104764	8.24e-11	0.0315253	0.315139	0.0692065	0.165646	intronic	DPYSL2	intron	ENSG00000092964	DPYSL2
rs117417690	plan1	25173-2.0_25172-2.0	brain	16	rs117417690	90158005	C	T	31760	0.920718	0.0937178	0.0145689	1.25e-10	0.0788598	0.0644724	0.156003	0.0282489	intergenic	PRDM7;FAM157B	intron	ENSG00000126856	PRDM7
rs7201721	plan1	25173-2.0_25172-2.0	brain	16	rs7201721	90058746	G	A	31147	0.260073	-0.0581018	0.00903752	1.28e-10	-0.041663	0.127117	-0.053488	0.224083	ncRNA_intronic	AFG3L1P	intron	ENSG00000223959	AFG3L1P
rs7560851	plan1	25173-2.0_25172-2.0	brain	2	rs7560851	210269281	T	C	31509	0.504221	0.051102	0.00796024	1.37e-10	0.0671856	0.00375407	0.0616239	0.10438	intergenic	LOC101927960;MAP2	intergenic	-	ENSAP3
rs140019243	plan1	25173-2.0_25172-2.0	brain	16	rs140019243	89782556	C	T	31630	0.952719	-0.119734	0.0186659	1.41e-10	-0.0535496	0.339008	-0.252661	0.00696286	ncRNA_intronic	VPS9D1-AS1	intron	ENSG00000075399	VPS9D1
rs11168924	plan1	25173-2.0_25172-2.0	brain	12	rs11168924	49612779	C	A	31321	0.748252	-0.0586503	0.00914382	1.42e-10	-0.0833056	0.00202536	-0.0891676	0.0521861	intergenic	TUBA1A;TUBA1C	intron	ENSG00000167553	TUBA1C
rs11076647	plan1	25173-2.0_25172-2.0	brain	16	rs11076647	90056238	C	A	31256	0.320195	-0.0543213	0.00853244	1.93e-10	-0.0242858	0.350063	-0.109945	0.00837995	ncRNA_intronic	AFG3L1P	intron	ENSG00000223959	AFG3L1P
rs115922141	plan1	25173-2.0_25172-2.0	brain	2	rs115922141	210395169	T	C	31631	0.965967	-0.138751	0.0217961	1.94e-10	-0.0872336	0.186671	-0.0581176	0.586243	intronic	MAP2	intron	ENSG00000078018	MAP2
12:49577833_AGAG_A	plan1	25173-2.0_25172-2.0	brain	12	12:49577833_AGAG_A	49577833	AGAG	A	31447	0.913982	-0.0872509	0.0142228	8.54e-10	-0.141084	0.00113945	-0.0949891	0.182407	-	-	-	-	-
rs1045814	plan1	25173-2.0_25172-2.0	brain	16	rs1045814	89762915	C	T	31760	0.604156	-0.0492568	0.00804457	9.18e-10	-0.010666	0.662807	-0.106431	0.00630089	UTR3	SPATA2L	3_prime_UTR	ENSG00000158792	SPATA2L
rs59621730	plan1	25173-2.0_25172-2.0	brain	4	rs59621730	5842387	G	A	31061	0.667332	-0.0515243	0.0084532	1.09e-09	-0.0815364	0.00141235	0.00559209	0.893863	intronic	CRMP1	intron	ENSG00000072832	CRMP1
rs328092	plan1	25173-2.0_25172-2.0	brain	8	rs328092	26339139	G	A	31045	0.804316	0.0614491	0.0101212	1.27e-09	0.0225715	0.453679	0.0192627	0.696407	intergenic	BNIP3L;PNMA2	intron	ENSG00000104765	BNIP3L
rs12595211	plan1	25173-2.0_25172-2.0	brain	15	rs12595211	76528831	C	T	31689	0.45743	0.048186	0.0079601	1.42e-09	0.0620714	0.00825934	0.00602158	0.877017	intronic	ETFA	intron	ENSG00000140374	ETFA
rs16940797	plan1	25173-2.0_25172-2.0	brain	17	rs16940797	44099417	C	T	31578	0.865096	-0.0702514	0.0116237	1.51e-09	-0.0912956	0.00620135	-0.111885	0.0558563	intronic	MAPT	intron	ENSG00000186868	MAPT
rs3768812	plan1	25173-2.0_25172-2.0	brain	2	rs3768812	210555776	C	T	30750	0.364699	0.0501021	0.00835457	2.01e-09	0.0702083	0.00479187	0.05164	0.21414	intronic	MAP2	intron	ENSG00000078018	MAP2
rs403185	plan1	25173-2.0_25172-2.0	brain	8	rs403185	26476721	A	G	31003	0.407412	-0.0485937	0.00816166	2.62e-09	-0.0513004	0.0361137	-0.0772951	0.0480948	intronic	DPYSL2	intron	ENSG00000092964	DPYSL2
rs62054570	plan1	25173-2.0_25172-2.0	brain	16	rs62054570	90063890	T	G	31637	0.836552	-0.0631776	0.0106424	2.91e-09	-0.111566	0.00100439	0.0083867	0.875411	ncRNA_intronic	AFG3L1P	intron	ENSG00000223959	AFG3L1P
rs3751695	plan1	25173-2.0_25172-2.0	brain	16	rs3751695	89764549	G	A	31382	0.831894	0.0627249	0.0106034	3.31e-09	0.0197589	0.530822	0.117712	0.0252764	exonic	SPATA2L	synonymous	ENSG00000158792	SPATA2L
rs2286850	plan1	25173-2.0_25172-2.0	brain	2	rs2286850	210551716	T	C	31750	0.910173	-0.0818385	0.0138354	3.32e-09	-0.0590989	0.125306	-0.100496	0.137918	intronic	MAP2	intron	ENSG00000078018	MAP2
rs4665946	plan1	25173-2.0_25172-2.0	brain	2	rs4665946	27347931	C	A	31553	0.649859	0.0487438	0.0082434	3.36e-09	0.0182288	0.45934	0.0119569	0.770185	intronic	ABHD1	intron	ENSG00000143994	ABHD1
rs3744456	plan1	25173-2.0_25172-2.0	brain	17	rs3744456	43972176	C	G	31366	0.864981	-0.0685822	0.0116432	3.85e-09	-0.0965379	0.00597356	-0.085214	0.144281	ncRNA_intronic	MAPT-AS1	intron	ENSG00000186868	MAPT
rs34177108	plan1	25173-2.0_25172-2.0	brain	16	rs34177108	89893375	C	A	31058	0.728299	0.0525921	0.00897705	4.67e-09	-0.016035	0.569961	0.159551	0.000320126	intergenic	FANCA;SPIRE2	upstream	ENSG00000204991	SPIRE2
rs13026110	plan1	25173-2.0_25172-2.0	brain	2	rs13026110	210748741	C	T	31279	0.378976	0.0478745	0.00820746	5.44e-09	-0.00728227	0.766253	-0.00760222	0.851647	intronic	UNC80	intron	ENSG00000144406	UNC80
rs773020756	plan1	25173-2.0_25172-2.0	brain	17	rs773020756	44125185	C	CA	30205	0.16191	0.0641671	0.0110029	5.48e-09			0.0211202	0.700463	intronic	KANSL1	indel	ENSG00000120071	KANSL1
2:210701898_TAAATATCTGTAGA_T	plan1	25173-2.0_25172-2.0	brain	2	2:210701898_TAAATATCTGTAGA_T	210701898	TAAATATCTGTAGA	T	31563	0.967478	-0.128879	0.0223328	7.89e-09	-0.0333686	0.608843	-0.0576602	0.594387	-	-	-	-	-
rs6500521	plan1	25173-2.0_25172-2.0	brain	16	rs6500521	89148291	C	T	31573	0.0465113	0.108072	0.0188742	1.03e-08	-0.0434709	0.441245	0.249068	0.007555	intergenic	CBFA2T3;ACSF3	-	-	-
rs4785573	plan1	25173-2.0_25172-2.0	brain	16	rs4785573	89565403	A	G	31694	0.313687	0.0487147	0.00852076	1.08e-08	0.0186838	0.474328	0.0787743	0.0674806	intergenic	ANKRD11;SPG7	non_coding_transcript_exon	ENSG00000197912	SPG7
rs2471738	plan1	25173-2.0_25172-2.0	brain	17	rs2471738	44076063	C	T	30913	0.76759	0.0543465	0.00951406	1.12e-08	0.0507751	0.0729507	0.0359628	0.433583	intronic	MAPT	intron	ENSG00000186868	MAPT
rs11784967	plan1	25173-2.0_25172-2.0	brain	8	rs11784967	26494296	G	A	31641	0.827123	0.0592153	0.0104515	1.46e-08	0.0396463	0.210654	0.0573449	0.252707	intronic	DPYSL2	intron	ENSG00000092964	DPYSL2
rs3114915	plan1	25173-2.0_25172-2.0	brain	16	rs3114915	89366932	G	A	30823	0.293855	0.0498148	0.00881546	1.6e-08	0.0667457	0.0111447	0.0964535	0.0229482	intronic	ANKRD11	intron	ENSG00000167522	ANKRD11
rs9630978	plan1	25173-2.0_25172-2.0	brain	2	rs9630978	210727419	T	C	31032	0.524813	-0.0450832	0.00797817	1.6e-08	-0.00876041	0.713319	-0.0312941	0.434916	intronic	UNC80	intron	ENSG00000144406	UNC80
rs2469229	plan1	25173-2.0_25172-2.0	brain	15	rs2469229	77286693	A	C	31091	0.533595	-0.0451883	0.00803229	1.85e-08	-0.0565764	0.018352	-0.0346373	0.378009	upstream	PSTPIP1	intron	ENSG00000140368	PSTPIP1
rs77901106	plan1	25173-2.0_25172-2.0	brain	16	rs77901106	90015027	G	A	31308	0.872061	-0.066782	0.0118878	1.94e-08	-0.0257111	0.461173	-0.0905851	0.120897	upstream	DEF8	5_prime_UTR	ENSG00000140995	DEF8
rs2965812	plan1	25173-2.0_25172-2.0	brain	16	rs2965812	89522747	A	G	31084	0.100582	0.0744744	0.0132704	2e-08	0.135986	0.000639356	0.134551	0.0365462	intronic	ANKRD11	intron	ENSG00000167522	ANKRD11
rs72813468	plan1	25173-2.0_25172-2.0	brain	16	rs72813468	90064140	G	T	31681	0.952558	-0.103216	0.0186508	3.13e-08	-0.0121766	0.829559	-0.273193	0.00382283	ncRNA_intronic	AFG3L1P	intron	ENSG00000223959	AFG3L1P
rs4886838	plan1	25173-2.0_25172-2.0	brain	15	rs4886838	77158170	C	T	31718	0.204458	0.0536172	0.00974278	3.73e-08	0.106475	0.000270638	-0.0254203	0.603488	intronic	SCAPER	intron	ENSG00000140386	SCAPER
rs2580757	plan1	25173-2.0_25172-2.0	brain	2	rs2580757	27386087	T	C	30308	0.498944	0.0442779	0.00805298	3.83e-08			-0.000975748	0.980755	intergenic	TCF23;SLC5A6	upstream	-	AC013403.13
rs62068712	plan1	25173-2.0_25172-2.0	brain	16	rs62068712	89688617	A	G	31613	0.817528	-0.0560401	0.0102309	4.31e-08	-0.0501403	0.0983808	-0.102884	0.0358837	intronic	DPEP1	intron	ENSG00000015413	DPEP1
rs72803358	plan1	25173-2.0_25172-2.0	brain	16	rs72803358	89488261	C	A	31678	0.959041	-0.109853	0.0200618	4.36e-08	-0.0122208	0.843593	-0.340965	0.000536178	intronic	ANKRD11	intron	ENSG00000167522	ANKRD11
rs150237316	plan1	25173-2.0_25172-2.0	brain	16	rs150237316	89044626	C	T	31116	0.973647	-0.135732	0.0248503	4.71e-08	-0.198227	0.0136181	0.0157689	0.892721	intergenic	CBFA2T3;ACSF3	upstream	ENSG00000129993	CBFA2T3
rs2016034	plan1	25089-2.0_25088-2.0	brain	17	rs2016034	44189598	A	G	31029	0.452963	0.0539544	0.00807467	2.36e-11	0.0967697	3.69e-05	0.0696845	0.0727376	intronic	KANSL1	intron	ENSG00000120071	KANSL1
rs72836318	plan1	25089-2.0_25088-2.0	brain	17	rs72836318	44121579	T	C	31246	0.755633	-0.0614004	0.00931095	4.27e-11	-0.0766515	0.00480252	-0.0656573	0.142452	intronic	KANSL1	intron	ENSG00000120071	KANSL1
rs7197627	plan1	25089-2.0_25088-2.0	brain	16	rs7197627	90008568	A	C	31334	0.759415	0.0526423	0.00933173	1.69e-08	0.0458767	0.0955368	0.0364649	0.417722	intergenic	TUBB3;DEF8	downstream	ENSG00000198211	TUBB3
rs4792897	plan1	25233-2.0_25232-2.0	brain	17	rs4792897	44086267	A	G	31760	0.822591	0.0657095	0.0103935	2.58e-10	0.0279264	0.382601	0.0226229	0.651477	intronic	MAPT	intron	ENSG00000186868	MAPT
rs2158258	plan1	25233-2.0_25232-2.0	brain	17	rs2158258	44163809	A	C	31748	0.449666	0.0493592	0.00796996	5.9e-10	0.047774	0.0411561	-0.0230267	0.544939	intronic	KANSL1	intron	ENSG00000120071	KANSL1
rs77104104	plan1	25233-2.0_25232-2.0	brain	16	rs77104104	90068733	G	A	31414	0.896272	0.0801445	0.0130682	8.63e-10	0.0713062	0.0797728	0.0283141	0.658068	intergenic	AFG3L1P;DBNDD1	downstream	ENSG00000003249	DBNDD1
rs4785606	plan1	25233-2.0_25232-2.0	brain	16	rs4785606	90033438	G	A	31551	0.183671	-0.0598038	0.0102377	5.17e-09	-0.0887011	0.0043375	-0.0370457	0.449177	UTR3	DEF8	3_prime_UTR	ENSG00000140995	DEF8
rs12918607	plan1	25233-2.0_25232-2.0	brain	16	rs12918607	90091830	T	C	31352	0.119004	-0.0716742	0.0122844	5.39e-09	-0.0277116	0.455995	-0.0678565	0.263949	-	-	-	-	-
rs35732828	plan1	25233-2.0_25232-2.0	brain	17	rs35732828	44833217	C	A	31760	0.834965	0.0610109	0.010699	1.18e-08	0.0538031	0.105466	-0.000262094	0.995936	UTR3	NSF	3_prime_UTR	ENSG00000073969	NSF
rs369533348	plan1	25233-2.0_25232-2.0	brain	17	rs369533348	44337122	C	T	30877	0.813907	0.0583316	0.010379	1.91e-08	0.0366284	0.246975	0.000728892	0.988431	intergenic	KANSL1;ARL17B	non_coding_transcript_exon	-	RP11-259G18.3
rs9923604	plan1	25233-2.0_25232-2.0	brain	16	rs9923604	90068980	G	C	31263	0.810911	0.0565619	0.010201	2.94e-08	0.0299908	0.326978	0.0455504	0.357691	intergenic	AFG3L1P;DBNDD1	downstream	ENSG00000003249	DBNDD1
rs5820605	plan1	25235-2.0_25234-2.0	brain	17	rs5820605	44102682	C	CT	31377	0.587054	0.0464178	0.00808954	9.58e-09	0.00443669	0.854848	0.0156384	0.685722	UTR3	MAPT	-	-	-
rs3094127	plan1	25235-2.0_25234-2.0	brain	6	rs3094127	30697447	A	G	31761	0.76786	0.0535439	0.00938115	1.15e-08	0.0465484	0.10586	0.0722132	0.109873	intronic	FLOT1	intron	ENSG00000223654	FLOT1
rs2535300	plan1	25235-2.0_25234-2.0	brain	6	rs2535300	31059145	A	G	31757	0.515666	0.0443781	0.00789362	1.89e-08	0.0162509	0.492137	-0.00585313	0.880203	intergenic	HCG22;C6orf15	intergenic	-	TBC1D22B
rs143437112	plan1	25235-2.0_25234-2.0	brain	17	rs143437112	44222045	T	TA	30790	0.596233	-0.0453132	0.00821511	3.47e-08	-0.0339187	0.158792	-0.00477369	0.903877	intronic	KANSL1	indel	ENSG00000120071	KANSL1
rs1233396	plan1	25235-2.0_25234-2.0	brain	6	rs1233396	29546799	G	A	31761	0.856869	0.0621009	0.0113291	4.22e-08	0.0485813	0.180987	0.0299899	0.597172	intergenic	UBD;SNORD32B	intron	ENSG00000206511	GABBR1
rs4510068	plan1	25492-2.0_25493-2.0	brain	17	rs4510068	44184828	G	T	30712	0.600287	0.052842	0.00823445	1.39e-10	0.0366908	0.136859	0.0772543	0.0473249	intronic	KANSL1	intron	ENSG00000120071	KANSL1
rs1866560	plan1	25492-2.0_25493-2.0	brain	2	rs1866560	27328553	T	G	31339	0.443409	-0.0493376	0.00799127	6.66e-10	-0.0355506	0.142746	-0.0324429	0.410015	intronic	CGREF1	intron	ENSG00000138028	CGREF1
rs112147158	plan1	25492-2.0_25493-2.0	brain	5	rs112147158	13407771	T	C	31442	0.977657	-0.15984	0.0269629	3.06e-09	-0.0717199	0.395358	-0.133917	0.286767	intergenic	LINC02220;DNAH5	intergenic	-	RP11-260E18.1
rs75133291	plan1	25492-2.0_25493-2.0	brain	5	rs75133291	13535165	C	A	31594	0.924907	-0.083871	0.0150363	2.43e-08	0.0167835	0.716919	-0.0197501	0.799874	intergenic	LINC02220;DNAH5	intergenic	-	RP11-260E18.1
rs201396699	plan1	25295-2.0_25294-2.0	brain	15	rs201396699	39364210	AT	A	30758	0.553986	-0.0504987	0.00797939	2.47e-10	-0.018629	0.43372	-0.0593436	0.123174	intergenic	LINC02694;C15orf54	indel	-	RP11-624L4.1
rs10622478	plan1	25295-2.0_25294-2.0	brain	7	rs10622478	81535498	C	CACT	31291	0.746381	-0.0504847	0.00905437	2.47e-08	-0.0373623	0.180091	-0.076063	0.0922041	intergenic	HGF;CACNA2D1	indel	-	AC006145.1
rs10248271	plan1	25295-2.0_25294-2.0	brain	7	rs10248271	81417306	T	G	31610	0.78491	0.0521871	0.00956712	4.9e-08	-0.0193651	0.494104	0.0778143	0.091007	intergenic	HGF;CACNA2D1	intergenic	-	HGF
rs1589661	plan1	25213-2.0_25212-2.0	brain	6	rs1589661	61952628	C	T	31118	0.960666	0.112735	0.020534	4.02e-08	-0.040312	0.517288	0.0519052	0.599675	intergenic	NONE;MTRNR2L9	intergenic	-	RNU7-66P
rs62054372	plan1	25159-2.0_25158-2.0	brain	17	rs62054372	43798775	G	C	31336	0.783141	-0.0590331	0.00962897	8.74e-10	-0.0603785	0.0357684	-0.0482365	0.319627	intronic	LINC02210-CRHR1	intron	-	LINC02210-CRHR1
rs2532344	plan1	25159-2.0_25158-2.0	brain	17	rs2532344	44343930	A	G	30360	0.777783	-0.0593203	0.00968629	9.12e-10	-0.0509982	0.0780577	-0.0464118	0.337193	intergenic	KANSL1;ARL17B	upstream	-	RP11-259G18.1
rs9891103	plan1	25159-2.0_25158-2.0	brain	17	rs9891103	44091886	C	T	31672	0.77368	-0.0552929	0.00942366	4.43e-09	-0.0584295	0.0383175	-0.0645269	0.173583	intronic	MAPT	intron	ENSG00000186868	MAPT
17:44736722_CCCTT_C	plan1	25159-2.0_25158-2.0	brain	17	17:44736722_CCCTT_C	44736722	CCCTT	C	30422	0.21943	0.0540806	0.00972806	2.71e-08			0.0569884	0.250729	-	-	-	-	-
rs3785879	plan1	25073-2.0_25072-2.0	brain	17	rs3785879	43985636	C	A	31391	0.549744	-0.0451584	0.00801744	1.78e-08	-0.0507562	0.0343007	-0.0663438	0.0933101	intronic	MAPT	intron	ENSG00000186868	MAPT
rs8233	plan1	25073-2.0_25072-2.0	brain	6	rs8233	30692965	G	A	31755	0.770288	0.0526465	0.0093994	2.13e-08	0.0527307	0.0672428	0.0329173	0.471107	UTR3	TUBB	3_prime_UTR	ENSG00000224156	TUBB
rs772484810	plan1	25569-2.0_25570-2.0	brain	16	rs772484810	89980589	CTG	C	31103	0.784137	-0.0548194	0.00967243	1.45e-08	-0.0365368	0.206301	-0.0149015	0.75263	intergenic	TCF25;MC1R	indel	ENSG00000258839	MC1R
rs6446402	plan1	25101-2.0_25100-2.0	brain	4	rs6446402	5867953	T	C	31494	0.219756	-0.0559385	0.00956135	4.9e-09	-0.0640908	0.0238479	0.00287427	0.952205	intronic	CRMP1	intron	ENSG00000072832	CRMP1
rs10446498	plan1	25101-2.0_25100-2.0	brain	4	rs10446498	5865834	C	T	31267	0.433044	-0.0465038	0.00805579	7.8e-09	-0.0180361	0.451201	0.0357189	0.371432	intronic	CRMP1	intron	ENSG00000072832	CRMP1
rs200277331	plan1	25101-2.0_25100-2.0	brain	12	rs200277331	43624811	G	A	31686	0.768746	-0.0527679	0.00942803	2.18e-08	-0.0164852	0.555416	-0.0404573	0.389012	intergenic	LINC02461;ADAMTS20	intergenic	-	AC079603.1
rs3755851	plan1	25101-2.0_25100-2.0	brain	4	rs3755851	5889251	A	G	31480	0.33183	-0.0465134	0.00841051	3.2e-08	-0.0438033	0.0816226	0.0118141	0.776258	UTR5	CRMP1	intron	ENSG00000072832	CRMP1
rs7616322	plan1	25433-2.0_25432-2.0	brain	3	rs7616322	89493283	C	T	31617	0.745548	-0.0598322	0.00912979	5.62e-11	-0.0862826	0.00212128	-0.05651	0.198067	intronic	EPHA3	intron	ENSG00000044524	EPHA3
rs201902007	plan1	25433-2.0_25432-2.0	brain	3	rs201902007	90423228	G	GA	30319	0.717817	-0.0578581	0.00903662	1.53e-10	-0.060347	0.0310415	0.00351812	0.937065	intergenic	EPHA3;NONE	indel	-	HSPE1P19
rs9837548	plan1	25433-2.0_25432-2.0	brain	3	rs9837548	90156142	C	T	31712	0.709211	-0.0548875	0.00876468	3.79e-10	-0.0663926	0.0147505	-0.00695907	0.871875	intergenic	EPHA3;NONE	intergenic	-	HSPE1P19
rs12633626	plan1	25433-2.0_25432-2.0	brain	3	rs12633626	89744949	G	A	31450	0.735342	-0.0537058	0.00903908	2.82e-09	-0.0862248	0.00188732	-0.0359289	0.41097	intergenic	EPHA3;NONE	intergenic	-	HSPE1P19
rs62266110	plan1	25433-2.0_25432-2.0	brain	3	rs62266110	93537923	G	A	31363	0.681711	-0.0494833	0.00858983	8.38e-09	-0.0558916	0.0355555	-0.0352893	0.400828	intergenic	NONE;PROS1	intergenic	-	RNU6-461P
rs3132610	plan1	25433-2.0_25432-2.0	brain	6	rs3132610	30544401	A	G	31760	0.845009	-0.0613765	0.010955	2.11e-08			-0.0513928	0.349894	intronic	ABCF1	intron	ENSG00000232169	ABCF1
rs1264350	plan1	25433-2.0_25432-2.0	brain	6	rs1264350	30796545	T	C	31760	0.832998	-0.0588478	0.0106222	3.02e-08	0.0112951	0.735272	5.85e-05	0.999115	ncRNA_intronic	LINC00243	intron	ENSG00000229170	LINC00243
rs7632502	plan1	25433-2.0_25432-2.0	brain	3	rs7632502	89469453	T	A	31458	0.597018	-0.0451005	0.00814965	3.13e-08	-0.0624355	0.0100642	-0.0696877	0.0818799	intronic	EPHA3	intron	ENSG00000044524	EPHA3
rs7432837	plan1	25433-2.0_25432-2.0	brain	3	rs7432837	93809151	T	C	31737	0.740319	-0.0499364	0.00906623	3.63e-08	-0.0393128	0.167984	-0.0578544	0.187585	intronic	NSUN3	intron	ENSG00000178694	NSUN3
rs3132566	plan1	25433-2.0_25432-2.0	brain	6	rs3132566	31102790	G	T	31478	0.84235	-0.0594579	0.0108946	4.83e-08			-0.0373707	0.50238	intronic	PSORS1C1	intron	ENSG00000233439	PSORS1C1
rs28550375	plan1	25437-2.0_25436-2.0	brain	4	rs28550375	5889117	T	A	31373	0.503857	0.0439412	0.0079437	3.17e-08	0.059918	0.0108068	0.020457	0.600863	exonic	CRMP1	intron	ENSG00000072832	CRMP1
rs7651007	plan2	25784-2.0_25785-2.0	brain	3	rs7651007	66870761	A	G	33063	0.716617	0.0493903	0.00862556	1.03e-08	0.0139378	0.589015	0.0658364	0.140963	intergenic	LOC105377143;KBTBD8	intergenic	-	PROK2
rs35853889	plan2	25083-2.0_25082-2.0	brain	17	rs35853889	44104612	T	TG	31545	0.810953	0.0568275	0.0101532	2.18e-08	0.0420991	0.172793	0.110939	0.0240838	UTR3	MAPT	indel	ENSG00000186868	MAPT
rs72800636	plan2	25135-2.0_25134-2.0	brain	2	rs72800636	23369910	A	C	31705	0.978142	0.161326	0.0269667	2.2e-09	0.0301821	0.700086	-0.135947	0.306548	intergenic	LINC01884;KLHL29	intron	-	AC016768.1
rs7776725	plan2	25918-2.0_25920-2.0	brain	7	rs7776725	121033121	T	C	33644	0.715596	0.0542784	0.0085115	1.81e-10	-0.00455	0.85807	0.0477275	0.245642	intronic	FAM3C	intron	ENSG00000196937	FAM3C
rs2536189	plan2	25918-2.0_25920-2.0	brain	7	rs2536189	120973621	C	G	33599	0.550388	0.0438037	0.00770267	1.29e-08	-0.0023446	0.919818	0.0243493	0.525796	intronic	WNT16	intron	ENSG00000002745	WNT16
rs12652518	plan2	25890-2.0_25891-2.0	brain	5	rs12652518	65591651	A	G	33249	0.773181	0.0516057	0.0092285	2.24e-08	0.0189179	0.480666	0.0913802	0.044301	intergenic	LINC02065;LINC02229	upstream	-	RP11-305P14.1
12:128339856_ATATT_A	plan2	25890-2.0_25891-2.0	brain	12	12:128339856_ATATT_A	128339856	ATATT	A	33210	0.974812	-0.133792	0.0245351	4.95e-08	-0.0487796	0.517669	-0.249944	0.0399124	-	-	-	-	-
rs12146713	plan2	25195-2.0_25194-2.0	brain	12	rs12146713	106476805	T	C	31761	0.904742	-0.0847344	0.0132685	1.7e-10	-0.0711443	0.0778734	-0.0103065	0.870771	intronic	NUAK1	intron	ENSG00000074590	NUAK1
4:169709437_GTTA_G	plan2	25195-2.0_25194-2.0	brain	4	4:169709437_GTTA_G	169709437	GTTA	G	31251	0.825014	-0.0612832	0.0103603	3.31e-09	-0.0381821	0.217064	-0.03025	0.548705	-	-	-	-	-
rs1874583	plan2	25915-2.0_25917-2.0	brain	17	rs1874583	35257012	G	C	32554	0.781655	0.0532481	0.00945457	1.78e-08	0.0434667	0.139592	-0.0116944	0.806116	ncRNA_intronic	LHX1-DT	intron	-	RP11-445F12.1
2:27339739_TTCTCTCTCTCTCTCTC_T	plan2	25379-2.0_25378-2.0	brain	2	2:27339739_TTCTCTCTCTCTCTCTC_T	27339739	TTCTCTCTCTCTCTCTC	T	31048	0.545043	0.0536587	0.00803406	2.41e-11	0.0374773	0.121652	0.0191048	0.629245	-	-	-	-	-
rs369196829	plan2	25379-2.0_25378-2.0	brain	17	rs369196829	44304405	G	C	30960	0.822981	0.0624278	0.010585	3.68e-09	0.0216139	0.503812	-0.00432815	0.932622	intergenic	KANSL1;ARL17B	upstream	ENSG00000120071	KANSL1
rs1275513	plan2	25379-2.0_25378-2.0	brain	2	rs1275513	27370970	T	C	31553	0.497164	-0.0436799	0.00790714	3.31e-08	-0.0381995	0.109317	-0.0113038	0.779205	upstream	TCF23	upstream	ENSG00000163792	TCF23
rs3212345	plan2	25509-2.0_25510-2.0	brain	16	rs3212345	89982272	T	C	31665	0.581573	0.0482332	0.0079733	1.45e-09	0.0513749	0.0301438	0.0112679	0.77015	intergenic	TCF25;MC1R	intron	ENSG00000258839	MC1R
rs11079726	plan2	25509-2.0_25510-2.0	brain	17	rs11079726	43976235	A	G	31758	0.308316	0.0509728	0.00854227	2.41e-09	0.0289999	0.251771	0.034845	0.403101	intronic	MAPT	intron	ENSG00000186868	MAPT
rs4395073	plan2	25509-2.0_25510-2.0	brain	16	rs4395073	90002682	C	T	31060	0.639295	0.0484118	0.00827958	5e-09	0.0348271	0.15694	0.0205304	0.604243	downstream	TUBB3	intron	ENSG00000198211	TUBB3
rs3785879	plan2	25509-2.0_25510-2.0	brain	17	rs3785879	43985636	C	A	31389	0.549779	0.0459643	0.00796178	7.78e-09	0.058031	0.0150347	0.0323585	0.406393	intronic	MAPT	intron	ENSG00000186868	MAPT
rs3212361	plan2	25509-2.0_25510-2.0	brain	16	rs3212361	89985222	G	A	31553	0.753748	0.0514072	0.00914689	1.91e-08	0.0410639	0.130536	0.025574	0.567714	upstream	MC1R	5_prime_UTR	ENSG00000258839	MC1R
rs146222044	plan2	25509-2.0_25510-2.0	brain	16	rs146222044	89744300	G	A	31616	0.897647	0.0713859	0.013026	4.25e-08	0.0162242	0.675833	0.0296941	0.639111	intergenic	SPATA33;CDK10	upstream	ENSG00000185324	CDK10
rs74465604	plan2	25509-2.0_25510-2.0	brain	16	rs74465604	90009063	T	C	31758	0.888705	0.0680688	0.0124788	4.9e-08	0.0138557	0.719628	-0.0100545	0.867952	intergenic	TUBB3;DEF8	downstream	ENSG00000198211	TUBB3
rs2075836	plan2	25548-2.0_25549-2.0	brain	8	rs2075836	6808722	T	G	31075	0.703282	0.0488315	0.00874072	2.31e-08	-0.0359939	0.167292	0.0173629	0.683271	ncRNA_intronic	DEFA8P	intron	ENSG00000223629	DEFA8P
rs16847223	plan2	25323-2.0_25322-2.0	brain	3	rs16847223	159578542	A	G	30784	0.550611	0.0447618	0.0079682	1.94e-08	-0.0326889	0.177285	-0.0310945	0.427985	intronic	IQCJ-SCHIP1;SCHIP1	intron	ENSG00000250588	IQCJ-SCHIP1
rs62055888	plan2	25177-2.0_25176-2.0	brain	17	rs62055888	43838720	C	T	31553	0.78243	-0.0577829	0.00954986	1.44e-09	-0.0337908	0.237165	-0.0838993	0.0791171	intronic	LINC02210-CRHR1	intron	-	LINC02210-CRHR1
rs2732706	plan2	25177-2.0_25176-2.0	brain	17	rs2732706	44351686	C	T	30464	0.787388	-0.0592528	0.00979852	1.47e-09	-0.0204089	0.493659	-0.0967139	0.0523752	UTR3	ARL17B	downstream	ENSG00000228696	ARL17B
rs199441	plan2	25177-2.0_25176-2.0	brain	17	rs199441	44773783	A	G	31648	0.212841	0.0574363	0.00961978	2.36e-09	0.0358719	0.214552	0.0815938	0.0928373	intronic	NSF	intron	ENSG00000073969	NSF
rs17652520	plan2	25177-2.0_25176-2.0	brain	17	rs17652520	44098967	G	A	31449	0.773713	-0.0556857	0.0094476	3.77e-09	-0.0398228	0.159099	-0.0892341	0.0579508	intronic	MAPT	intron	ENSG00000186868	MAPT
rs5026246	plan2	25177-2.0_25176-2.0	brain	17	rs5026246	43572896	T	G	31761	0.776314	-0.0531134	0.00943408	1.8e-08	-0.0283088	0.315228	-0.0791903	0.093419	intergenic	PLEKHM1;LRRC37A4P	upstream	ENSG00000225190	PLEKHM1
2:173544598_GT_G	plan2	25013-2.0_25014-2.0	brain	2	2:173544598_GT_G	173544598	GT	G	32498	0.974768	0.138901	0.0247723	2.06e-08	0.0970703	0.241706	0.180997	0.135025	-	-	-	-	-
rs5820605	plan2	25091-2.0_25090-2.0	brain	17	rs5820605	44102682	C	CT	31377	0.587054	0.0656045	0.00809149	5.15e-16	0.0442182	0.0681116			UTR3	MAPT	-	-	-
17:44270659_G_A	plan2	25091-2.0_25090-2.0	brain	17	17:44270659_G_A	44270659	G	A	30740	0.6	-0.0632131	0.00824027	1.7e-14	-0.0450306	0.0614104			-	-	-	-	-
rs7575465	plan2	25091-2.0_25090-2.0	brain	2	rs7575465	27291661	G	A	31155	0.443348	-0.0546567	0.00801451	9.12e-12	-0.0430899	0.0763729			intronic	AGBL5	intron	ENSG00000084693	AGBL5
rs34094467	plan2	25091-2.0_25090-2.0	brain	17	rs34094467	8948541	C	T	31622	0.960376	-0.120054	0.0203767	3.82e-09	-0.10099	0.111763			intronic	NTN1	intron	ENSG00000065320	NTN1
rs772484810	plan2	25091-2.0_25090-2.0	brain	16	rs772484810	89980589	CTG	C	31120	0.784158	-0.0562584	0.00972996	7.38e-09	-0.0396927	0.173827			intergenic	TCF25;MC1R	indel	ENSG00000258839	MC1R
rs9898030	plan2	25091-2.0_25090-2.0	brain	17	rs9898030	44147404	C	A	31761	0.816237	0.0591478	0.0102877	8.96e-09	0.0262606	0.40635			intronic	KANSL1	intron	ENSG00000120071	KANSL1
rs72761270	plan2	25091-2.0_25090-2.0	brain	5	rs72761270	66155020	C	T	31195	0.646722	-0.0474235	0.00836136	1.41e-08	-0.0756396	0.00307324			intronic	MAST4	intron	ENSG00000069020	MAST4
rs11640336	plan2	25091-2.0_25090-2.0	brain	16	rs11640336	89941153	T	C	31749	0.900706	-0.0744482	0.0132189	1.78e-08	-0.0161898	0.681967			intronic	TCF25	intron	ENSG00000141002	TCF25
rs17698176	plan2	25091-2.0_25090-2.0	brain	17	rs17698176	44819595	T	G	30962	0.773093	0.0536664	0.00959984	2.27e-08	0.0254122	0.392017			intronic	NSF	intron	ENSG00000073969	NSF
rs60219957	plan2	25830-2.0_25831-2.0	brain	10	rs60219957	85454882	T	C	33623	0.973247	-0.130907	0.0238359	3.97e-08	-0.129295	0.0882765	-0.253864	0.0364667	intergenic	LINC02650;GHITM	intergenic	-	RP11-344L13.2
rs13107325	plan2	25882-2.0_25883-2.0	brain	4	rs13107325	103188709	C	T	33644	0.929601	0.0865873	0.0150196	8.17e-09	0.115904	0.00775407	0.061819	0.420759	exonic	SLC39A8	missense	ENSG00000138821	SLC39A8
rs62297507	plan2	25546-2.0_25547-2.0	brain	4	rs62297507	80809329	G	C	31598	0.932844	0.0920648	0.0159013	7.05e-09	-0.0491264	0.281938	0.133271	0.0691151	intergenic	PCAT4;ANTXR2	intergenic	-	RP11-576N17.4
rs117137281	plan2	25069-2.0_25068-2.0	brain	18	rs117137281	46350228	C	T	31396	0.959135	0.110514	0.0201017	3.85e-08	-0.0508157	0.408363	0.0999564	0.287586	intronic	CTIF	intron	ENSG00000134030	CTIF
rs1708673	plan2	25782-2.0_25783-2.0	brain	4	rs1708673	89941921	C	A	33503	0.892636	-0.0743112	0.012469	2.53e-09	-0.0670331	0.0833809	-0.168823	0.00847181	intronic	FAM13A	intron	ENSG00000138640	FAM13A
rs12951057	plan2	25782-2.0_25783-2.0	brain	17	rs12951057	44794558	C	G	32874	0.833075	0.061868	0.0104821	3.59e-09	0.0578379	0.0753763	0.155784	0.0023404	intronic	NSF	intron	ENSG00000073969	NSF
rs74826997	plan2	25828-2.0_25829-2.0	brain	14	rs74826997	59628609	T	C	33552	0.877623	-0.0656523	0.0117939	2.6e-08	-0.00797424	0.819189	-0.0528644	0.373849	intergenic	LINC01500;DAAM1	intergenic	-	CTD-2315A10.1
rs11720551	plan2	25355-2.0_25354-2.0	brain	3	rs11720551	186691291	T	C	31757	0.588248	0.0438635	0.00803776	4.84e-08	0.0212588	0.371369	-0.052951	0.181656	intronic	ST6GAL1	intron	ENSG00000073849	ST6GAL1
rs1364675	plan2	25544-2.0_25545-2.0	brain	2	rs1364675	53342546	C	T	30927	0.0606105	0.0918354	0.0167979	4.58e-08	0.0572813	0.293514	-0.153935	0.0562137	intergenic	MIR4431;ASB3	intergenic	-	AC010967.2
rs772484810	plan2	25077-2.0_25076-2.0	brain	16	rs772484810	89980589	CTG	C	31119	0.784151	-0.0636535	0.00965265	4.27e-11	-0.0495121	0.0856338	-0.06194	0.187248	intergenic	TCF25;MC1R	indel	ENSG00000258839	MC1R
rs6435527	plan2	25077-2.0_25076-2.0	brain	2	rs6435527	210291373	A	G	31645	0.675715	0.0541325	0.00840206	1.17e-10	0.0355595	0.148211	0.00865228	0.829461	intronic	MAP2	intron	ENSG00000078018	MAP2
rs1558151	plan2	25077-2.0_25076-2.0	brain	16	rs1558151	89842903	T	A	31483	0.781263	-0.0569266	0.00958544	2.87e-09	-0.0412532	0.139846	-0.105183	0.0277276	intronic	FANCA	intron	ENSG00000187741	FANCA
rs10804175	plan2	25077-2.0_25076-2.0	brain	2	rs10804175	210236592	G	A	31723	0.567364	0.0456098	0.00792452	8.64e-09	0.0408703	0.083935	0.00219487	0.954529	intergenic	LOC101927960;MAP2	intergenic	-	ENSAP3
rs12596492	plan2	25077-2.0_25076-2.0	brain	16	rs12596492	89957169	T	G	31730	0.900898	-0.0746109	0.0131303	1.33e-08	-0.0598929	0.123914	-0.08679	0.178917	intronic	TCF25	intron	ENSG00000141002	TCF25
rs566790193	plan2	25077-2.0_25076-2.0	brain	12	rs566790193	49519945	C	CT	30349	0.679347	-0.048218	0.00866443	2.62e-08	-0.0492329	0.0531096	-0.117031	0.00607874	intergenic	LMBR1L;TUBA1B	indel	ENSG00000123416	TUBA1B
rs1544581	plan2	25077-2.0_25076-2.0	brain	2	rs1544581	210641048	G	T	31567	0.434045	0.0440642	0.00797327	3.27e-08	0.0202577	0.385329	0.0918067	0.0198191	intronic	UNC80	intron	ENSG00000144406	UNC80
rs9932089	plan2	25077-2.0_25076-2.0	brain	16	rs9932089	89997381	A	G	30971	0.5659	-0.0442063	0.00802611	3.63e-08	-0.0413548	0.0792355	-0.0354822	0.354059	intronic	TUBB3	intron	-	RP11-566K11.2
rs5820605	plan2	25283-2.0_25282-2.0	brain	17	rs5820605	44102682	C	CT	31377	0.587054	0.0692661	0.00805099	7.74e-18	0.0564812	0.0192682	0.0757356	0.049725	UTR3	MAPT	-	-	-
rs113564729	plan2	25283-2.0_25282-2.0	brain	17	rs113564729	44179095	G	A	31168	0.601402	-0.0670674	0.00814825	1.86e-16	-0.0391108	0.0997645	-0.0316269	0.423661	intronic	KANSL1	intron	ENSG00000120071	KANSL1
2:27339739_TTCTCTCTCTCTCTCTC_T	plan2	25283-2.0_25282-2.0	brain	2	2:27339739_TTCTCTCTCTCTCTCTC_T	27339739	TTCTCTCTCTCTCTCTC	T	31049	0.545058	0.0524876	0.00799222	5.12e-11	0.0242996	0.314207	0.0877197	0.0261086	-	-	-	-	-
rs3769136	plan2	25283-2.0_25282-2.0	brain	2	rs3769136	27168743	C	T	31401	0.365418	-0.0494678	0.00821884	1.76e-09	-0.0450454	0.0658467	-0.102386	0.0126407	intronic	DPYSL5	intron	ENSG00000157851	DPYSL5
rs7225082	plan2	25283-2.0_25282-2.0	brain	17	rs7225082	43848495	G	T	30525	0.347027	0.0496696	0.0084536	4.21e-09	0.00327954	0.897127	0.065365	0.10101	intronic	LINC02210-CRHR1	intron	-	LINC02210-CRHR1
rs12150530	plan2	25283-2.0_25282-2.0	brain	17	rs12150530	44090393	T	C	31754	0.822731	0.059751	0.0103747	8.45e-09	0.0748064	0.0187186	0.0705825	0.161179	intronic	MAPT	intron	ENSG00000186868	MAPT
rs72836318	plan2	25283-2.0_25282-2.0	brain	17	rs72836318	44121579	T	C	31247	0.755641	-0.0507587	0.00927522	4.44e-08	-0.0589786	0.0299945	-0.00217001	0.96133	intronic	KANSL1	intron	ENSG00000120071	KANSL1
17:44289832_A_G	plan2	25573-2.0_25574-2.0	brain	17	17:44289832_A_G	44289832	A	G	30961	0.587739	0.0464175	0.00814966	1.23e-08	0.0146966	0.547226	0.0719711	0.0668813	-	-	-	-	-
rs2233959	plan2	25573-2.0_25574-2.0	brain	6	rs2233959	31081065	T	C	31095	0.594034	0.0461338	0.00819211	1.79e-08	0.019438	0.42145	0.0588861	0.135025	upstream	C6orf15	upstream	ENSG00000225543	C6orf15
rs34305490	plan2	25623-2.0_25624-2.0	brain	15	rs34305490	27638241	G	C	30790	0.940695	0.0953171	0.0169697	1.94e-08	0.0153076	0.750986	0.00546537	0.948952	intronic	GABRG3	intron	ENSG00000182256	GABRG3
rs117461235	plan2	25247-2.0_25246-2.0	brain	14	rs117461235	59605116	G	A	31384	0.884049	-0.0819588	0.0124729	5e-11	-0.091441	0.0150875	-0.120007	0.0444609	intergenic	LINC01500;DAAM1	upstream	-	CTD-2315A10.2
rs755270661	plan2	25790-2.0_25791-2.0	brain	15	rs755270661	57498780	CTTTTTTT	C	32935	0.955685	0.104232	0.0188381	3.15e-08	-0.0158422	0.75361	-0.0150743	0.875299	-	-	-	-	-
rs141895286	plan2	25065-2.0_25064-2.0	brain	15	rs141895286	33672994	C	T	31434	0.97482	0.141876	0.0254202	2.39e-08	-0.0987947	0.220928	0.108961	0.35388	intronic	RYR3	intron	ENSG00000198838	RYR3
rs114666408	plan2	25854-2.0_25855-2.0	brain	3	rs114666408	176001980	C	T	33455	0.974518	-0.135291	0.0244726	3.23e-08	0.187466	0.0704191	-0.0420212	0.733178	intergenic	NAALADL2;MIR7977	intergenic	-	U8
rs7652774	plan2	25171-2.0_25170-2.0	brain	3	rs7652774	141579311	T	C	31518	0.617742	-0.0482606	0.00809929	2.54e-09	-0.0581018	0.0162981	-0.0906989	0.0204844	intergenic	GRK7;ATP1B3	downstream	ENSG00000228398	HMGN2P25
rs2016107	plan2	25171-2.0_25170-2.0	brain	12	rs2016107	49577257	C	G	31620	0.648814	-0.0477826	0.00828192	7.95e-09	-0.0465442	0.0587059	0.0792051	0.0569124	intergenic	TUBA1B;TUBA1A	downstream	ENSG00000167552	TUBA1A
rs4331661	plan2	25171-2.0_25170-2.0	brain	3	rs4331661	16157594	C	G	31716	0.401926	-0.0450845	0.00805689	2.2e-08	-0.0094445	0.697062	0.00779684	0.84514	intergenic	MIR563;GALNT15	intergenic	-	LINC00690
rs35853889	plan2	25419-2.0_25418-2.0	brain	17	rs35853889	44104612	T	TG	31544	0.810962	0.0905521	0.0100748	2.52e-19	0.0803179	0.00923327	0.124054	0.0105302	UTR3	MAPT	indel	ENSG00000186868	MAPT
rs12939328	plan2	25419-2.0_25418-2.0	brain	17	rs12939328	44363616	A	T	30393	0.815599	0.0791612	0.0103814	2.44e-14	0.0546085	0.0856131	0.138325	0.00656565	UTR3	ARL17B	intron	ENSG00000228696	ARL17B
rs12951057	plan2	25419-2.0_25418-2.0	brain	17	rs12951057	44794558	C	G	31037	0.832619	0.0753493	0.0106635	1.59e-12	0.0570952	0.0849103	0.125384	0.0140521	intronic	NSF	intron	ENSG00000073969	NSF
rs2316775	plan2	25419-2.0_25418-2.0	brain	17	rs2316775	43953502	A	G	31760	0.808407	0.0626805	0.00996241	3.14e-10	0.0740484	0.0150081	0.075161	0.11852	ncRNA_intronic	MAPT-AS1	intron	ENSG00000264589	MAPT-AS1
rs772484810	plan2	25419-2.0_25418-2.0	brain	16	rs772484810	89980589	CTG	C	31119	0.784167	-0.0596572	0.00960838	5.34e-10	-0.0067479	0.815401	-0.0606604	0.197494	intergenic	TCF25;MC1R	indel	ENSG00000258839	MC1R
17:44202370_AAAGGG_A	plan2	25419-2.0_25418-2.0	brain	17	17:44202370_AAAGGG_A	44202370	AAAGGG	A	31182	0.371721	-0.0488844	0.00822521	2.79e-09	-0.0577239	0.019173	-0.115479	0.00394257	-	-	-	-	-
rs12596146	plan2	25419-2.0_25418-2.0	brain	16	rs12596146	89992238	C	G	31584	0.849813	-0.063877	0.0109638	5.67e-09	-0.0177035	0.58096	0.0328162	0.543606	intronic	TUBB3	intron	-	RP11-566K11.2
rs2664008	plan2	25419-2.0_25418-2.0	brain	17	rs2664008	43883103	G	A	30249	0.898228	0.0773425	0.0133284	6.52e-09	0.15233	0.000184316	0.15611	0.0174671	intronic	CRHR1;LINC02210-CRHR1	intron	ENSG00000120088	CRHR1
rs4726070	plan2	25419-2.0_25418-2.0	brain	7	rs4726070	151328218	G	A	31760	0.389783	-0.0438398	0.00803309	4.83e-08	-0.0201611	0.404044	0.0127415	0.750782	intronic	PRKAG2	intron	ENSG00000106617	PRKAG2
rs113596405	plan2	25229-2.0_25228-2.0	brain	2	rs113596405	226870869	C	A	31759	0.917016	-0.0805051	0.0141986	1.43e-08	0.0225473	0.582433	-0.0297743	0.668078	intergenic	NYAP2;LOC646736	intergenic	-	NEU2
rs10413063	plan2	25490-2.0_25491-2.0	brain	19	rs10413063	5216283	G	C	31386	0.614637	0.0469489	0.00819497	1.01e-08	-0.0368425	0.128388	0.0815851	0.0397033	intronic	PTPRS	intron	ENSG00000105426	PTPRS
rs12769200	plan2	25588-2.0_25589-2.0	brain	10	rs12769200	71217784	C	T	31302	0.839723	-0.0597866	0.0108535	3.62e-08	-0.0520513	0.110004	0.0576678	0.284652	intronic	TSPAN15	intron	ENSG00000099282	TSPAN15
rs3744456	plan2	25565-2.0_25566-2.0	brain	17	rs3744456	43972176	C	G	31361	0.864992	0.0668209	0.0116866	1.08e-08	0.0131396	0.7113	0.171534	0.00351449	ncRNA_intronic	MAPT-AS1	intron	ENSG00000186868	MAPT
rs12544945	plan2	25377-2.0_25376-2.0	brain	8	rs12544945	63449156	T	G	31759	0.46941	-0.0438491	0.00793234	3.24e-08	-0.0276271	0.240001	0.0101449	0.801428	intronic	NKAIN3	intron	ENSG00000185942	NKAIN3
rs772484810	plan2	25413-2.0_25412-2.0	brain	16	rs772484810	89980589	CTG	C	31118	0.78416	-0.0760645	0.00971698	4.96e-15	-0.0642962	0.0271431	-0.137427	0.00355676	intergenic	TCF25;MC1R	indel	ENSG00000258839	MC1R
rs1558151	plan2	25413-2.0_25412-2.0	brain	16	rs1558151	89842903	T	A	31482	0.781288	-0.0661871	0.00964903	6.91e-12	-0.0871435	0.00200607	-0.152184	0.00151971	intronic	FANCA	intron	ENSG00000187741	FANCA
rs2241034	plan2	25413-2.0_25412-2.0	brain	16	rs2241034	90109144	A	G	30721	0.853	-0.0765996	0.0114024	1.84e-11	-0.086115	0.0111159	-0.0145582	0.798523	ncRNA_intronic	URAHP	intron	ENSG00000141013	GAS8
rs80049853	plan2	25413-2.0_25412-2.0	brain	16	rs80049853	90007889	G	A	31540	0.934813	-0.104535	0.0160323	7.02e-11	-0.186852	8.45e-05	-0.140605	0.0716587	intergenic	TUBB3;DEF8	downstream	ENSG00000198211	TUBB3
rs12921906	plan2	25413-2.0_25412-2.0	brain	16	rs12921906	90080920	A	G	30320	0.136923	0.0733405	0.0117363	4.13e-10			0.116213	0.0501174	intronic	DBNDD1	-	ENSG00000003249	DBNDD1
rs56990447	plan2	25413-2.0_25412-2.0	brain	16	rs56990447	89742624	C	T	31180	0.756976	-0.0560868	0.00930635	1.67e-09	-0.0397647	0.149412	-0.0883599	0.0520268	intergenic	SPATA33;CDK10	upstream	ENSG00000185324	CDK10
rs556914026	plan2	25413-2.0_25412-2.0	brain	16	rs556914026	89937494	G	GA	30839	0.908363	-0.0806997	0.0138903	6.25e-09	-0.102219	0.0143042	-0.0839392	0.220561	UTR3	SPIRE2	indel	ENSG00000204991	SPIRE2
rs13249543	plan2	25413-2.0_25412-2.0	brain	8	rs13249543	26463344	A	G	30307	0.727654	-0.0522906	0.0091189	9.79e-09			-0.0019228	0.966449	intronic	DPYSL2	intron	ENSG00000092964	DPYSL2
rs35432452	plan2	25413-2.0_25412-2.0	brain	16	rs35432452	89765046	C	G	31360	0.854879	-0.0643828	0.0113582	1.44e-08	-0.0698107	0.041289	-0.125176	0.0235099	intronic	SPATA2L	intron	ENSG00000158792	SPATA2L
rs2016107	plan2	25413-2.0_25412-2.0	brain	12	rs2016107	49577257	C	G	31619	0.648803	-0.046908	0.00832273	1.74e-08	-0.0494513	0.0439164	-0.0687899	0.0966982	intergenic	TUBA1B;TUBA1A	downstream	ENSG00000167552	TUBA1A
rs55749251	plan2	25413-2.0_25412-2.0	brain	16	rs55749251	89933324	T	G	30957	0.859547	-0.0631647	0.011465	3.6e-08	-0.0558955	0.111447	-0.125937	0.0222791	intronic	SPIRE2	intron	ENSG00000204991	SPIRE2
rs7092269	plan2	25121-2.0_25120-2.0	brain	10	rs7092269	72482819	C	T	31590	0.945141	0.0932171	0.0170954	4.96e-08	0.0270972	0.599711	0.109868	0.195371	intronic	ADAMTS14	intron	ENSG00000138316	ADAMTS14
rs772484810	plan2	25221-2.0_25220-2.0	brain	16	rs772484810	89980589	CTG	C	31119	0.784151	-0.0595668	0.00968351	7.68e-10	-0.0400597	0.168256	-0.116065	0.0139563	intergenic	TCF25;MC1R	indel	ENSG00000258839	MC1R
rs200955819	plan2	25221-2.0_25220-2.0	brain	16	rs200955819	90061708	T	C	31456	0.929393	-0.0875315	0.0154364	1.42e-08	-0.0662069	0.152144	-0.0427022	0.580683	ncRNA_exonic	AFG3L1P	non_coding_transcript_exon	ENSG00000223959	AFG3L1P
rs4785765	plan2	25221-2.0_25220-2.0	brain	16	rs4785765	90073301	T	A	31268	0.303521	0.0485942	0.00862316	1.75e-08	0.0549653	0.0359194	0.137563	0.00150571	intronic	DBNDD1	intron	ENSG00000003249	DBNDD1
rs7992208	plan2	25221-2.0_25220-2.0	brain	13	rs7992208	41416221	T	C	31267	0.897912	-0.0719231	0.0130959	3.97e-08	-0.0336484	0.360661	-0.0273108	0.665851	ncRNA_intronic	TPTE2P5	intron	ENSG00000168852	TPTE2P5
rs2891550	plan2	25654-2.0_25655-2.0	brain	2	rs2891550	27334624	C	T	30906	0.442277	-0.0529762	0.00805373	4.77e-11	-0.061735	0.0111295	-0.0348885	0.380066	intronic	CGREF1	intron	ENSG00000138028	CGREF1
rs4510068	plan2	25654-2.0_25655-2.0	brain	17	rs4510068	44184828	G	T	30711	0.60029	0.0517765	0.00824247	3.35e-10	0.0177167	0.472019	0.0230409	0.554135	intronic	KANSL1	intron	ENSG00000120071	KANSL1
rs147245174	plan2	25654-2.0_25655-2.0	brain	16	rs147245174	90001561	C	T	31704	0.988298	-0.207636	0.0367365	1.59e-08	-0.0530166	0.639283	-0.231434	0.236889	exonic	TUBB3	synonymous	-	RP11-566K11.2
rs2384573	plan2	25654-2.0_25655-2.0	brain	2	rs2384573	27359227	C	A	31426	0.642239	0.0455059	0.00830584	4.28e-08	0.0338038	0.176304	0.08574	0.0379727	downstream	PRR30	upstream	ENSG00000138073	PREB
rs12486129	plan2	25654-2.0_25655-2.0	brain	3	rs12486129	9064021	C	A	30911	0.732361	0.0492767	0.00903104	4.86e-08	0.047838	0.0855975	0.0473636	0.284586	intronic	SRGAP3	intron	ENSG00000196220	SRGAP3
rs143778755	plan2	25459-2.0_25458-2.0	brain	2	rs143778755	238798664	G	A	31479	0.989993	0.217419	0.0398758	4.97e-08	-0.0344025	0.748686	0.309291	0.241371	intronic	RAMP1	intron	ENSG00000132329	RAMP1
rs55823223	plan2	25391-2.0_25390-2.0	brain	17	rs55823223	73890363	G	A	31758	0.853801	-0.0604907	0.0110636	4.56e-08	-0.0780402	0.0190774	-0.162359	0.00157384	intronic	TRIM65	intron	ENSG00000141569	TRIM65
rs855629	plan2	25427-2.0_25426-2.0	brain	19	rs855629	38602651	A	G	31639	0.861342	0.064624	0.0113911	1.4e-08	0.0487124	0.162963	0.0239663	0.664966	intronic	SIPA1L3	intron	ENSG00000105738	SIPA1L3
rs34094467	plan2	25427-2.0_25426-2.0	brain	17	rs34094467	8948541	C	T	31621	0.960374	-0.113346	0.0202627	2.22e-08	-0.0155314	0.805837	0.027027	0.776738	intronic	NTN1	intron	ENSG00000065320	NTN1
rs772484810	plan2	25427-2.0_25426-2.0	brain	16	rs772484810	89980589	CTG	C	31119	0.784167	-0.0538049	0.00967569	2.68e-08	-0.0475911	0.101122	-0.0766582	0.104055	intergenic	TCF25;MC1R	indel	ENSG00000258839	MC1R
rs72477006	plan2	25427-2.0_25426-2.0	brain	16	rs72477006	89950299	G	C	31685	0.890248	-0.0694787	0.0126216	3.7e-08	-0.047062	0.203356	0.0143718	0.819472	intronic	TCF25	intron	ENSG00000141002	TCF25
rs8062511	plan2	25427-2.0_25426-2.0	brain	16	rs8062511	90027944	G	T	31676	0.870296	0.0639441	0.0117188	4.86e-08	0.0158125	0.661031	0.0555391	0.330386	intronic	DEF8	intron	ENSG00000140995	DEF8
rs72785811	plan2	25463-2.0_25462-2.0	brain	10	rs72785811	20182209	G	A	31209	0.926191	0.0836631	0.0153422	4.95e-08	0.0270825	0.575544	-0.0306127	0.695614	intronic	PLXDC2	intron	ENSG00000120594	PLXDC2
rs7097665	plan2	25261-2.0_25260-2.0	brain	10	rs7097665	26170658	G	A	30488	0.39591	-0.0466536	0.00825857	1.61e-08	-0.023535	0.346256	0.00134507	0.973179	intergenic	LINC00836;LOC101929073	intergenic	-	RP11-435M3.2
rs4510068	plan2	25600-2.0_25601-2.0	brain	17	rs4510068	44184828	G	T	30712	0.600287	0.0596449	0.00819206	3.32e-13	0.0340494	0.16609	0.0700724	0.0703637	intronic	KANSL1	intron	ENSG00000120071	KANSL1
rs12939328	plan2	25600-2.0_25601-2.0	brain	17	rs12939328	44363616	A	T	30379	0.815629	0.0609677	0.0104636	5.66e-09	0.0222053	0.48763	0.023109	0.650869	UTR3	ARL17B	intron	ENSG00000228696	ARL17B
rs4792897	plan2	25600-2.0_25601-2.0	brain	17	rs4792897	44086267	A	G	31746	0.822639	0.0603768	0.0103669	5.75e-09	0.0235817	0.458991	0.0297857	0.552727	intronic	MAPT	intron	ENSG00000186868	MAPT
rs2891550	plan2	25600-2.0_25601-2.0	brain	2	rs2891550	27334624	C	T	30907	0.442262	-0.0457921	0.00800684	1.07e-08	-0.00879485	0.717385	-0.068385	0.0836194	intronic	CGREF1	intron	ENSG00000138028	CGREF1
rs17698176	plan2	25600-2.0_25601-2.0	brain	17	rs17698176	44819595	T	G	30947	0.773112	0.0539761	0.00955462	1.61e-08	0.0239671	0.417979	0.0047065	0.918084	intronic	NSF	intron	ENSG00000073969	NSF
rs145943576	plan2	25185-2.0_25184-2.0	brain	16	rs145943576	90054119	C	T	31303	0.868351	0.0649211	0.0116822	2.74e-08	0.0447401	0.218945	0.070847	0.215044	ncRNA_intronic	AFG3L1P	intron	ENSG00000223959	AFG3L1P
rs1395858	plan2	25856-2.0_25857-2.0	brain	18	rs1395858	68604705	C	T	32640	0.731556	-0.048888	0.00884295	3.23e-08	-0.0174402	0.518504	-0.070036	0.101313	intergenic	GTSCR1;LINC01541	intergenic	-	RP11-384E22.1
rs1704884	plan2	25615-2.0_25616-2.0	brain	12	rs1704884	104977294	C	T	30636	0.687035	-0.0477141	0.00864299	3.38e-08	-0.0066045	0.79753			intronic	CHST11	intron	ENSG00000171310	CHST11
rs9898030	plan2	25852-2.0_25853-2.0	brain	17	rs9898030	44147404	C	A	33644	0.816342	0.0566222	0.00997241	1.36e-08	0.0260877	0.397168	0.0409537	0.409655	intronic	KANSL1	intron	ENSG00000120071	KANSL1
rs772484810	plan2	25269-2.0_25268-2.0	brain	16	rs772484810	89980589	CTG	C	31119	0.784151	-0.0925258	0.00961857	6.62e-22	-0.0577087	0.0443694	-0.0724226	0.120945	intergenic	TCF25;MC1R	indel	ENSG00000258839	MC1R
rs12596492	plan2	25269-2.0_25268-2.0	brain	16	rs12596492	89957169	T	G	31730	0.900898	-0.11066	0.013086	2.76e-17	-0.0734011	0.0584506	-0.0930006	0.147517	intronic	TCF25	intron	ENSG00000141002	TCF25
rs1558151	plan2	25269-2.0_25268-2.0	brain	16	rs1558151	89842903	T	A	31483	0.781263	-0.0784366	0.00955413	2.22e-16	-0.0573366	0.0394422	-0.104372	0.0280826	intronic	FANCA	intron	ENSG00000187741	FANCA
rs7978659	plan2	25269-2.0_25268-2.0	brain	12	rs7978659	49507127	G	T	31623	0.659283	-0.0628427	0.00830897	3.93e-14	-0.0662337	0.00615848	-0.132053	0.00138075	intergenic	LMBR1L;TUBA1B	upstream	ENSG00000139636	LMBR1L
rs35432452	plan2	25269-2.0_25268-2.0	brain	16	rs35432452	89765046	C	G	31361	0.854868	-0.0819628	0.01125	3.2e-13	-0.0550115	0.103078	-0.122633	0.0247454	intronic	SPATA2L	intron	ENSG00000158792	SPATA2L
rs2052867	plan2	25269-2.0_25268-2.0	brain	16	rs2052867	89707093	C	T	31760	0.871741	-0.0851507	0.0116996	3.39e-13	-0.0617223	0.0757294	-0.0598679	0.287216	intergenic	DPEP1;CHMP1A	downstream	ENSG00000015413	DPEP1
rs200955819	plan2	25269-2.0_25268-2.0	brain	16	rs200955819	90061708	T	C	31456	0.929393	-0.107363	0.015342	2.6e-12	-0.075654	0.0974771	-0.0132967	0.862076	ncRNA_exonic	AFG3L1P	non_coding_transcript_exon	ENSG00000223959	AFG3L1P
rs12921906	plan2	25269-2.0_25268-2.0	brain	16	rs12921906	90080920	A	G	30321	0.136918	0.0813006	0.0116255	2.68e-12			0.101676	0.0829645	intronic	DBNDD1	-	ENSG00000003249	DBNDD1
16:89994932_ATT_A	plan2	25269-2.0_25268-2.0	brain	16	16:89994932_ATT_A	89994932	ATT	A	30853	0.642401	-0.057851	0.0083055	3.28e-12	-0.0219863	0.371613	0.00118012	0.976191	-	-	-	-	-
rs2434871	plan2	25269-2.0_25268-2.0	brain	16	rs2434871	89736352	G	C	31126	0.246	0.0634991	0.00918736	4.79e-12	0.0284064	0.296919	0.0610615	0.172392	UTR3	SPATA33	3_prime_UTR	ENSG00000167523	SPATA33
rs6435527	plan2	25269-2.0_25268-2.0	brain	2	rs6435527	210291373	A	G	31645	0.675715	0.0541206	0.00837882	1.05e-10	0.0532169	0.0298542	0.0485594	0.22392	intronic	MAP2	intron	ENSG00000078018	MAP2
rs11641525	plan2	25269-2.0_25268-2.0	brain	16	rs11641525	89691310	G	A	31760	0.951464	-0.117661	0.018328	1.37e-10	-0.0807564	0.122166	-0.0662016	0.462924	intronic	DPEP1	intron	ENSG00000015413	DPEP1
16:89983693_AT_A	plan2	25269-2.0_25268-2.0	brain	16	16:89983693_AT_A	89983693	AT	A	30357	0.583473	-0.050722	0.00812471	4.29e-10	-0.0557416	0.0206063	-0.0598957	0.12517	-	-	-	-	-
rs12990866	plan2	25269-2.0_25268-2.0	brain	2	rs12990866	210237023	C	T	31587	0.567085	0.048104	0.00791756	1.24e-09	0.0640052	0.00670053	0.026191	0.494589	intergenic	LOC101927960;MAP2	intergenic	-	ENSAP3
rs2241034	plan2	25269-2.0_25268-2.0	brain	16	rs2241034	90109144	A	G	30722	0.853004	-0.0676663	0.0112971	2.1e-09	-0.0428521	0.200468	0.00599393	0.91531	ncRNA_intronic	URAHP	intron	ENSG00000141013	GAS8
rs1544581	plan2	25269-2.0_25268-2.0	brain	2	rs1544581	210641048	G	T	31567	0.434045	0.0472204	0.00795065	2.86e-09	0.0409068	0.0784814	0.0537464	0.170832	intronic	UNC80	intron	ENSG00000144406	UNC80
rs55749251	plan2	25269-2.0_25268-2.0	brain	16	rs55749251	89933324	T	G	30958	0.859552	-0.0664677	0.0113594	4.88e-09	-0.0490387	0.156821	-0.026736	0.624099	intronic	SPIRE2	intron	ENSG00000204991	SPIRE2
rs116390622	plan2	25269-2.0_25268-2.0	brain	2	rs116390622	210415002	T	G	31744	0.965285	-0.124888	0.0214521	5.82e-09	-0.137229	0.0340531	-0.0038343	0.970677	intronic	MAP2	intron	ENSG00000078018	MAP2
rs190435997	plan2	25269-2.0_25268-2.0	brain	16	rs190435997	89204563	C	G	31139	0.985741	0.190261	0.0332321	1.03e-08	0.140258	0.214468	0.0842623	0.57777	intronic	ACSF3	intron	ENSG00000176715	ACSF3
rs9922090	plan2	25269-2.0_25268-2.0	brain	16	rs9922090	90107043	A	G	30191	0.444106	0.0454944	0.0080832	1.82e-08			0.0138883	0.718172	ncRNA_intronic	URAHP	intron	ENSG00000141013	GAS8
rs6761179	plan2	25269-2.0_25268-2.0	brain	2	rs6761179	210701101	A	G	31381	0.0940059	0.0751361	0.013536	2.84e-08	0.0470485	0.203534	0.0741145	0.266794	intronic	UNC80	intron	ENSG00000144406	UNC80
rs145957290	plan2	25269-2.0_25268-2.0	brain	15	rs145957290	77004248	A	G	31154	0.498668	0.0435687	0.00793589	4.02e-08	0.0512094	0.0286058	-0.00819224	0.83037	intronic	SCAPER	intron	ENSG00000140386	SCAPER
rs78054593	plan2	25305-2.0_25304-2.0	brain	17	rs78054593	45957499	C	T	31503	0.934038	0.0875844	0.0158741	3.44e-08	-0.0120487	0.821632	0.158862	0.0564325	intergenic	SP6;LOC102724532	non_coding_transcript_exon	-	RP11-6N17.2
rs7225002	plan2	25331-2.0_25330-2.0	brain	17	rs7225002	44189067	A	G	31593	0.585145	0.058405	0.00803313	3.58e-13	0.074807	0.00178994	0.0605779	0.115481	intronic	KANSL1	intron	ENSG00000120071	KANSL1
17:44286384_C_A	plan2	25331-2.0_25330-2.0	brain	17	17:44286384_C_A	44286384	C	A	30475	0.601083	-0.0517862	0.00825223	3.49e-10	-0.0461884	0.0546806	-0.0421989	0.288589	-	-	-	-	-
2:27339739_TTCTCTCTCTCTCTCTC_T	plan2	25331-2.0_25330-2.0	brain	2	2:27339739_TTCTCTCTCTCTCTCTC_T	27339739	TTCTCTCTCTCTCTCTC	T	31049	0.545058	0.0453455	0.00799933	1.44e-08	0.0204559	0.39694	-0.00774091	0.844087	-	-	-	-	-
rs58563434	plan2	25822-2.0_25823-2.0	brain	2	rs58563434	53495276	G	A	33367	0.987413	0.191867	0.0344747	2.62e-08	-0.0215285	0.834609	0.339949	0.0364041	intergenic	MIR4431;ASB3	intergenic	-	SCARNA16
rs117803999	plan2	25822-2.0_25823-2.0	brain	9	rs117803999	81197239	G	A	33408	0.989164	0.202711	0.037167	4.92e-08	-0.0726507	0.519559	0.307139	0.10352	intergenic	PSAT1;LOC101927450	intergenic	-	RP11-216F5.1
rs73947570	plan2	25129-2.0_25128-2.0	brain	18	rs73947570	35183687	A	T	31725	0.983846	-0.176443	0.03115	1.48e-08	0.0173741	0.855997	0.031837	0.810792	intergenic	CELF4;MIR4318	intergenic	-	CELF4
7:114417395_AT_A	plan2	25475-2.0_25474-2.0	brain	7	7:114417395_AT_A	114417395	AT	A	31198	0.63799	-0.0473742	0.00831007	1.19e-08	-0.00587945	0.811299			-	-	-	-	-
rs13389023	plan2	25475-2.0_25474-2.0	brain	2	rs13389023	5789392	T	C	30854	0.840393	-0.0615172	0.0109702	2.05e-08	0.000357474	0.991306			ncRNA_intronic	LINC01248	intron	-	AC108025.2
rs12940890	plan2	25113-2.0_25112-2.0	brain	17	rs12940890	1838107	G	A	31036	0.913778	0.0842697	0.0141979	2.93e-09	-0.0367305	0.394513	0.0162593	0.80572	UTR3	RTN4RL1	3_prime_UTR	ENSG00000185924	RTN4RL1
rs10994551	plan2	25075-2.0_25074-2.0	brain	10	rs10994551	62626477	T	C	31760	0.985107	-0.188765	0.0325474	6.64e-09	-0.0252548	0.810289	-0.155646	0.34455	intergenic	CDK1;RHOBTB1	downstream	ENSG00000072422	RHOBTB1
rs115235705	plan2	25677-2.0_25678-2.0	brain	1	rs115235705	183372054	C	T	31549	0.985182	-0.179996	0.0328702	4.35e-08	0.205284	0.0174094	-0.0576561	0.696384	intronic	NMNAT2	intron	ENSG00000157064	NMNAT2
rs112004607	plan2	25646-2.0_25647-2.0	brain	11	rs112004607	85677094	G	A	31488	0.9711	-0.130151	0.0237343	4.17e-08	0.00290618	0.96684	0.102873	0.381758	intronic	PICALM	intron	ENSG00000073921	PICALM
rs114309882	plan2	25263-2.0_25262-2.0	brain	5	rs114309882	52095943	G	A	31758	0.976258	-0.147946	0.0258239	1.01e-08	0.063735	0.461683	-0.00455227	0.970833	-	-	-	-	-
rs117895222	plan2	25163-2.0_25162-2.0	brain	7	rs117895222	81421469	A	G	31735	0.970411	0.128327	0.0231733	3.06e-08	0.083161	0.236639	-0.146577	0.179547	intergenic	HGF;CACNA2D1	intergenic	-	HGF
rs41298373	plan2	25872-2.0_25873-2.0	brain	10	rs41298373	7622009	G	A	33644	0.898764	-0.11909	0.0126913	6.38e-21	-0.103433	0.00571384	-0.144686	0.0223296	exonic	ITIH5	missense	ENSG00000123243	ITIH5
rs3212361	plan2	25617-2.0_25618-2.0	brain	16	rs3212361	89985222	G	A	31553	0.753748	0.0509026	0.00918869	3.03e-08	0.0102658	0.706968	0.0462973	0.305622	upstream	MC1R	5_prime_UTR	ENSG00000258839	MC1R
rs115502990	plan2	25169-2.0_25168-2.0	brain	1	rs115502990	151525288	C	G	31660	0.90488	0.0770624	0.0135056	1.16e-08	0.02288	0.600589	0.0282832	0.669571	intronic	TUFT1	intron	ENSG00000143367	TUFT1
17:44289832_A_G	plan2	25627-2.0_25628-2.0	brain	17	17:44289832_A_G	44289832	A	G	30961	0.587739	0.0445526	0.00813455	4.33e-08	0.0332009	0.173467	0.0401532	0.303854	-	-	-	-	-
8:26493690_CA_C	plan2	25900-2.0_25902-2.0	brain	8	8:26493690_CA_C	26493690	CA	C	33464	0.827651	-0.0809051	0.0101285	1.37e-15	-0.0542434	0.0769062	-0.138985	0.00542483	-	-	-	-	-
rs7826601	plan2	25900-2.0_25902-2.0	brain	8	rs7826601	26410379	A	C	33501	0.289364	0.0601365	0.00844503	1.07e-12	0.0150435	0.546695	0.0955294	0.0234602	intronic	DPYSL2	intron	ENSG00000092964	DPYSL2
rs13260473	plan2	25900-2.0_25902-2.0	brain	8	rs13260473	26460948	G	A	33425	0.826806	-0.0705019	0.0101324	3.45e-12	-0.0601523	0.0476886	-0.168799	0.00067965	intronic	DPYSL2	intron	ENSG00000092964	DPYSL2
rs763476132	plan2	25900-2.0_25902-2.0	brain	8	rs763476132	26487509	ACG	A	33339	0.41306	0.0486203	0.00778343	4.19e-10	0.0269586	0.240792	0.0982591	0.0104862	intronic	DPYSL2	indel	ENSG00000092964	DPYSL2
rs66946033	plan2	25900-2.0_25902-2.0	brain	5	rs66946033	34791889	G	C	33616	0.703891	0.0467867	0.00833017	1.95e-08	-0.0139819	0.57366	0.00214349	0.959871	intronic	RAI14	intron	ENSG00000039560	RAI14
rs181352032	plan2	25900-2.0_25902-2.0	brain	4	rs181352032	54824910	G	A	33253	0.986422	0.182573	0.0331415	3.61e-08	-0.023397	0.819312	0.159329	0.337555	intergenic	LOC100506444;RPL21P44	intron	-	RP11-231C18.3
rs35853889	plan2	25227-2.0_25226-2.0	brain	17	rs35853889	44104612	T	TG	31545	0.810953	0.083932	0.00995682	3.47e-17	0.0806925	0.00814543	0.0618508	0.196088	UTR3	MAPT	indel	ENSG00000186868	MAPT
rs12939328	plan2	25227-2.0_25226-2.0	brain	17	rs12939328	44363616	A	T	30394	0.815589	0.0707985	0.0102636	5.27e-12	0.0479683	0.126654	0.0914282	0.068494	UTR3	ARL17B	intron	ENSG00000228696	ARL17B
rs2435211	plan2	25227-2.0_25226-2.0	brain	17	rs2435211	44063244	C	T	30608	0.698183	0.0559726	0.00862206	8.48e-11	0.0371486	0.149778	0.0857275	0.0451038	intronic	MAPT	intron	ENSG00000186868	MAPT
rs12951057	plan2	25227-2.0_25226-2.0	brain	17	rs12951057	44794558	C	G	31038	0.832608	0.0658165	0.0105438	4.32e-10	0.0282245	0.389056	0.105858	0.0353345	intronic	NSF	intron	ENSG00000073969	NSF
rs2316775	plan2	25227-2.0_25226-2.0	brain	17	rs2316775	43953502	A	G	31761	0.808413	0.0612732	0.00985088	4.97e-10	0.0620993	0.0390879	0.0404493	0.393868	ncRNA_intronic	MAPT-AS1	intron	ENSG00000264589	MAPT-AS1
rs9637299	plan2	25481-2.0_25480-2.0	brain	21	rs9637299	44360107	G	A	31760	0.723064	0.0503523	0.00876592	9.24e-09	0.0425303	0.105858	0.0177367	0.674719	intergenic	ERVH48-1;MIR5692B	intergenic	-	-
rs75843331	plan2	25708-2.0_25709-2.0	brain	13	rs75843331	30172048	C	T	31745	0.966199	0.121326	0.0219188	3.11e-08	-0.0669772	0.35142	0.068823	0.527731	intergenic	SLC7A1;LOC102723345	upstream	ENSG00000139514	SLC7A1
rs9287630	plan2	25032-2.0_25033-2.0	brain	2	rs9287630	239437342	A	C	30416	0.981802	-0.165771	0.0298945	2.94e-08	-0.0901577	0.251729	0.0993409	0.555609	ncRNA_intronic	LINC01107	intron	ENSG00000225493	LINC01107
rs1156787	plan2	25550-2.0_25551-2.0	brain	3	rs1156787	147760244	T	G	30595	0.52082	0.0478138	0.00807289	3.17e-09	0.0551454	0.0224132	0.00294968	0.940424	intergenic	LOC440982;LINC02032	intergenic	-	SIAH2
rs6745807	plan2	25671-2.0_25672-2.0	brain	2	rs6745807	27185317	A	C	31041	0.359331	-0.0558201	0.00826732	1.46e-11	-0.0497497	0.0446387	-0.090457	0.0274764	intergenic	DPYSL5;MAPRE3	intron	-	AC013472.4
rs2875881	plan2	25671-2.0_25672-2.0	brain	6	rs2875881	126072853	C	G	31692	0.386501	0.0526996	0.0080824	7.02e-11	0.0174237	0.467417	0.00564304	0.887668	intronic	HEY2	intron	ENSG00000135547	HEY2
rs6749216	plan2	25671-2.0_25672-2.0	brain	2	rs6749216	27340819	T	C	31476	0.57439	0.0473832	0.0079427	2.44e-09	0.0596176	0.0138833	0.0688581	0.0800958	intronic	CGREF1	intron	ENSG00000138028	CGREF1
rs772484810	plan2	25173-2.0_25172-2.0	brain	16	rs772484810	89980589	CTG	C	31119	0.784151	-0.119993	0.00970368	4.01e-35	-0.120982	2.91e-05	-0.189841	5.71e-05	intergenic	TCF25;MC1R	indel	ENSG00000258839	MC1R
rs1558151	plan2	25173-2.0_25172-2.0	brain	16	rs1558151	89842903	T	A	31483	0.781263	-0.112623	0.00963487	1.45e-31	-0.114553	4.5e-05	-0.176035	0.00024856	intronic	FANCA	intron	ENSG00000187741	FANCA
rs80049853	plan2	25173-2.0_25172-2.0	brain	16	rs80049853	90007889	G	A	31541	0.934815	-0.167188	0.0160105	1.59e-25	-0.196956	3.18e-05	-0.161368	0.03842	intergenic	TUBB3;DEF8	downstream	ENSG00000198211	TUBB3
rs9739878	plan2	25173-2.0_25172-2.0	brain	12	rs9739878	49577018	G	A	31743	0.660539	-0.0820342	0.00836991	1.11e-22	-0.109932	7.12e-06	-0.140041	0.000706329	intergenic	TUBA1B;TUBA1A	downstream	ENSG00000167552	TUBA1A
rs9931722	plan2	25173-2.0_25172-2.0	brain	16	rs9931722	89976329	G	T	31675	0.877411	-0.11754	0.012046	1.71e-22	-0.0935255	0.00650226	-0.13046	0.0264444	intronic	TCF25	intron	ENSG00000141002	TCF25
rs12921906	plan2	25173-2.0_25172-2.0	brain	16	rs12921906	90080920	A	G	30321	0.136918	0.105476	0.0117203	2.27e-19			0.160391	0.00678813	intronic	DBNDD1	-	ENSG00000003249	DBNDD1
rs35432452	plan2	25173-2.0_25172-2.0	brain	16	rs35432452	89765046	C	G	31361	0.854868	-0.100523	0.0113425	7.82e-19	-0.108644	0.001422	-0.178131	0.00125649	intronic	SPATA2L	intron	ENSG00000158792	SPATA2L
rs2241034	plan2	25173-2.0_25172-2.0	brain	16	rs2241034	90109144	A	G	30722	0.853004	-0.097961	0.0113869	7.77e-18	-0.0882021	0.00904642	-0.0947466	0.0957602	ncRNA_intronic	URAHP	intron	ENSG00000141013	GAS8
rs55749251	plan2	25173-2.0_25172-2.0	brain	16	rs55749251	89933324	T	G	30958	0.859552	-0.0975953	0.0114494	1.54e-17	-0.112259	0.00131774	-0.137392	0.0125854	intronic	SPIRE2	intron	ENSG00000204991	SPIRE2
rs149082870	plan2	25173-2.0_25172-2.0	brain	16	rs149082870	89772265	G	A	31333	0.888153	-0.10487	0.0126026	8.7e-17	-0.137233	0.000295172	-0.145701	0.0174687	intergenic	SPATA2L;VPS9D1	upstream	ENSG00000158792	SPATA2L
rs4785721	plan2	25173-2.0_25172-2.0	brain	16	rs4785721	89839997	G	A	31669	0.584688	-0.0629248	0.00804227	5.11e-15	-0.0258919	0.289535	-0.0634397	0.108092	intronic	FANCA	intron	ENSG00000187741	FANCA
rs12596146	plan2	25173-2.0_25172-2.0	brain	16	rs12596146	89992238	C	G	31584	0.849797	-0.0852617	0.0110723	1.36e-14	-0.158991	7.22e-07	-0.138589	0.0104399	intronic	TUBB3	intron	-	RP11-566K11.2
16:89994932_ATT_A	plan2	25173-2.0_25172-2.0	brain	16	16:89994932_ATT_A	89994932	ATT	A	30853	0.642401	-0.0637313	0.0083732	2.71e-14	-0.0618902	0.0127218	-0.0673893	0.0912475	-	-	-	-	-
rs56990447	plan2	25173-2.0_25172-2.0	brain	16	rs56990447	89742624	C	T	31181	0.756951	-0.0691712	0.00929282	9.8e-14	-0.0426378	0.120756	-0.094512	0.0374465	intergenic	SPATA33;CDK10	upstream	ENSG00000185324	CDK10
rs11076655	plan2	25173-2.0_25172-2.0	brain	16	rs11076655	90080338	C	T	30943	0.297628	0.0645098	0.00873535	1.53e-13	0.105015	6.39e-05	0.0705473	0.107093	intronic	DBNDD1	-	-	-
rs12951057	plan2	25173-2.0_25172-2.0	brain	17	rs12951057	44794558	C	G	31037	0.832603	0.0794604	0.0107691	1.6e-13	0.12952	9.61e-05	0.142532	0.00541457	intronic	NSF	intron	ENSG00000073969	NSF
rs12447864	plan2	25173-2.0_25172-2.0	brain	16	rs12447864	89897444	A	G	31021	0.902727	-0.0997111	0.0135261	1.68e-13	-0.0886469	0.0267583	-0.177584	0.0083527	intronic	SPIRE2	intron	ENSG00000204991	SPIRE2
rs35754755	plan2	25173-2.0_25172-2.0	brain	16	rs35754755	89765453	C	T	31171	0.972619	-0.173378	0.0245743	1.72e-12	-0.272504	0.000101364	-0.241154	0.0478102	intronic	SPATA2L	intron	ENSG00000158792	SPATA2L
2:27339739_TTCTCTCTCTCTCTCTC_T	plan2	25173-2.0_25172-2.0	brain	2	2:27339739_TTCTCTCTCTCTCTCTC_T	27339739	TTCTCTCTCTCTCTCTC	T	31048	0.545059	0.0553272	0.00800676	4.84e-12	0.0428957	0.0749031	0.0077611	0.843665	-	-	-	-	-
rs1544581	plan2	25173-2.0_25172-2.0	brain	2	rs1544581	210641048	G	T	31567	0.434045	0.0552925	0.00801379	5.21e-12	0.0243546	0.299883	0.0600065	0.129993	intronic	UNC80	intron	ENSG00000144406	UNC80
rs77681059	plan2	25173-2.0_25172-2.0	brain	16	rs77681059	90000044	C	T	31593	0.899471	0.0906551	0.0131692	5.83e-12	0.0841498	0.0416458	0.115721	0.0713957	intronic	TUBB3	missense	ENSG00000198211	TUBB3
rs12548421	plan2	25173-2.0_25172-2.0	brain	8	rs12548421	26405630	C	G	30638	0.735851	-0.062182	0.00912764	9.59e-12	-0.0738991	0.0080967	-0.0454659	0.322894	intronic	DPYSL2	intron	ENSG00000092964	DPYSL2
rs12298884	plan2	25173-2.0_25172-2.0	brain	12	rs12298884	49479370	G	A	31658	0.596026	-0.054159	0.00805097	1.73e-11	-0.0666698	0.00496481	-0.107304	0.0071078	intergenic	RHEBL1;DHH	downstream	ENSG00000139549	DHH
rs12594556	plan2	25173-2.0_25172-2.0	brain	15	rs12594556	77165363	G	A	31697	0.499196	0.0527587	0.00792752	2.83e-11	0.044276	0.0591867	-0.0126591	0.741744	intronic	SCAPER	intron	ENSG00000140386	SCAPER
rs55729975	plan2	25173-2.0_25172-2.0	brain	15	rs55729975	76803226	G	A	31529	0.50184	0.0527431	0.00794599	3.19e-11	0.0440505	0.0614599	-0.0115894	0.763578	intronic	SCAPER	intron	ENSG00000140386	SCAPER
rs11732548	plan2	25173-2.0_25172-2.0	brain	4	rs11732548	5843922	G	A	30708	0.673212	-0.0565153	0.00856778	4.22e-11	-0.0761162	0.00292535	0.0243594	0.556861	intronic	CRMP1	intron	ENSG00000072832	CRMP1
rs34120897	plan2	25173-2.0_25172-2.0	brain	16	rs34120897	89795813	A	C	31760	0.881329	-0.080349	0.012205	4.6e-11	-0.105406	0.00339905	-0.0746589	0.221357	intronic	ZNF276	intron	ENSG00000158805	ZNF276
rs9673945	plan2	25173-2.0_25172-2.0	brain	16	rs9673945	89744756	G	A	31451	0.15203	-0.072194	0.0110373	6.11e-11	-0.0834755	0.0104435	-0.0458164	0.394103	intergenic	SPATA33;CDK10	upstream	ENSG00000185324	CDK10
rs12953096	plan2	25173-2.0_25172-2.0	brain	17	rs12953096	44332959	C	T	30612	0.826098	0.0698449	0.0107019	6.74e-11	0.102253	0.00172747	0.0958182	0.0681076	intergenic	KANSL1;ARL17B	downstream	-	RP11-259G18.3
rs6785570	plan2	25173-2.0_25172-2.0	brain	3	rs6785570	141603887	G	A	31699	0.644437	-0.0538231	0.00826436	7.38e-11	-0.0631852	0.0099651	-0.129077	0.00189615	intronic	ATP1B3	intron	ENSG00000069849	ATP1B3
rs55703708	plan2	25173-2.0_25172-2.0	brain	16	rs55703708	89948444	C	T	31243	0.878197	-0.0784449	0.0121612	1.12e-10	-0.0479685	0.18668	-0.113317	0.0608319	intronic	TCF25	intron	ENSG00000141002	TCF25
rs1442885	plan2	25173-2.0_25172-2.0	brain	8	rs1442885	26395258	C	A	31504	0.304009	-0.0550182	0.00862097	1.75e-10	0.00538357	0.832759	-0.0451931	0.281762	intronic	DPYSL2	intron	ENSG00000092964	DPYSL2
rs17784583	plan2	25173-2.0_25172-2.0	brain	16	rs17784583	90026979	T	C	31760	0.857352	-0.0715585	0.011253	2.03e-10	-0.034891	0.302512	-0.143194	0.0103757	intronic	DEF8	intron	ENSG00000140995	DEF8
rs9922090	plan2	25173-2.0_25172-2.0	brain	16	rs9922090	90107043	A	G	30191	0.444106	0.0512866	0.00814693	3.07e-10			0.0484938	0.211771	ncRNA_intronic	URAHP	intron	ENSG00000141013	GAS8
rs7199291	plan2	25173-2.0_25172-2.0	brain	16	rs7199291	89964383	T	C	31313	0.804091	0.0624378	0.0100239	4.7e-10	0.00336481	0.91083	0.0514927	0.285277	intronic	TCF25	intron	ENSG00000141002	TCF25
rs1045814	plan2	25173-2.0_25172-2.0	brain	16	rs1045814	89762915	C	T	31760	0.604156	-0.0499164	0.00805373	5.72e-10	-0.00245164	0.920331	-0.104798	0.00735675	UTR3	SPATA2L	3_prime_UTR	ENSG00000158792	SPATA2L
4:5826516_CAA_C	plan2	25173-2.0_25172-2.0	brain	4	4:5826516_CAA_C	5826516	CAA	C	31748	0.979857	-0.174046	0.0281167	6.01e-10	-0.0232616	0.77407	-0.0902351	0.533203	-	-	-	-	-
rs7008955	plan2	25173-2.0_25172-2.0	brain	8	rs7008955	26334103	T	G	30952	0.470713	-0.0496319	0.00802572	6.25e-10	-0.00184617	0.938667	-0.0289146	0.466531	intergenic	BNIP3L;PNMA2	intron	ENSG00000104765	BNIP3L
2:210235764_GAA_G	plan2	25173-2.0_25172-2.0	brain	2	2:210235764_GAA_G	210235764	GAA	G	31690	0.567829	0.0491409	0.00797337	7.13e-10	0.0807958	0.000680997	-0.00523938	0.891997	-	-	-	-	-
12:49577833_AGAG_A	plan2	25173-2.0_25172-2.0	brain	12	12:49577833_AGAG_A	49577833	AGAG	A	31447	0.913982	-0.0867426	0.014239	1.12e-09	-0.15259	0.000443788	-0.123537	0.0833188	-	-	-	-	-
16:89983693_AT_A	plan2	25173-2.0_25172-2.0	brain	16	16:89983693_AT_A	89983693	AT	A	30357	0.583473	-0.0495641	0.0081897	1.43e-09	-0.0930252	0.000128388	-0.0889668	0.0241299	-	-	-	-	-
rs62054570	plan2	25173-2.0_25172-2.0	brain	16	rs62054570	90063890	T	G	31637	0.836552	-0.064105	0.0106545	1.78e-09	-0.107987	0.00148868	0.00237484	0.964612	ncRNA_intronic	AFG3L1P	intron	ENSG00000223959	AFG3L1P
rs920435	plan2	25173-2.0_25172-2.0	brain	2	rs920435	27157788	T	C	31428	0.607245	0.0486206	0.00809796	1.92e-09	0.0382367	0.110861	0.0202928	0.616244	intronic	DPYSL5	intron	ENSG00000157851	DPYSL5
rs6738205	plan2	25173-2.0_25172-2.0	brain	2	rs6738205	210331533	C	T	31310	0.338614	-0.050226	0.00841323	2.37e-09	-0.039974	0.107708	-0.00164294	0.96767	intronic	MAP2	intron	ENSG00000078018	MAP2
rs2286281	plan2	25173-2.0_25172-2.0	brain	4	rs2286281	5843318	G	T	31700	0.673533	-0.0500171	0.00842962	2.97e-09	-0.0729669	0.00381516	0.0413225	0.30991	intronic	CRMP1	intron	ENSG00000072832	CRMP1
rs327233	plan2	25173-2.0_25172-2.0	brain	8	rs327233	26444852	T	C	31605	0.562617	0.0472214	0.00799632	3.52e-09	0.0321596	0.176857	0.00851018	0.830393	intronic	DPYSL2	intron	ENSG00000092964	DPYSL2
rs10181777	plan2	25173-2.0_25172-2.0	brain	2	rs10181777	27187254	G	A	31024	0.762039	0.0553273	0.00937276	3.57e-09	0.0244089	0.368446	0.056413	0.215694	intergenic	DPYSL5;MAPRE3	intron	-	AC013472.4
rs117078447	plan2	25173-2.0_25172-2.0	brain	16	rs117078447	90066440	T	C	31575	0.850198	0.0652342	0.0110819	3.94e-09	0.075779	0.023387	0.103389	0.0535558	ncRNA_intronic	AFG3L1P	downstream	ENSG00000003249	DBNDD1
rs140019243	plan2	25173-2.0_25172-2.0	brain	16	rs140019243	89782556	C	T	31630	0.952719	-0.10884	0.0186872	5.74e-09	-0.0774991	0.167254	-0.255792	0.00647747	ncRNA_intronic	VPS9D1-AS1	intron	ENSG00000075399	VPS9D1
rs62620707	plan2	25173-2.0_25172-2.0	brain	17	rs62620707	73142764	G	A	31760	0.969679	0.132499	0.0230307	8.76e-09	0.167469	0.0235748	0.228789	0.0311235	exonic	JPT1	missense	ENSG00000189159	HN1
rs4785573	plan2	25173-2.0_25172-2.0	brain	16	rs4785573	89565403	A	G	31694	0.313687	0.0490534	0.00853046	8.9e-09	0.0171827	0.511434	0.0766978	0.0756065	intergenic	ANKRD11;SPG7	non_coding_transcript_exon	ENSG00000197912	SPG7
rs13260473	plan2	25173-2.0_25172-2.0	brain	8	rs13260473	26460948	G	A	31549	0.826825	0.0597674	0.0104883	1.21e-08	0.0386274	0.219319	0.0499415	0.317795	intronic	DPYSL2	intron	ENSG00000092964	DPYSL2
rs11441475	plan2	25173-2.0_25172-2.0	brain	2	rs11441475	210215519	G	A	30771	0.470459	0.0458702	0.00807572	1.35e-08	0.049398	0.0394748	0.0558782	0.144562	intergenic	LOC101927960;MAP2	-	-	MAP2
rs7201721	plan2	25173-2.0_25172-2.0	brain	16	rs7201721	90058746	G	A	31147	0.260073	-0.0511642	0.00904781	1.56e-08	-0.0432632	0.113894	-0.0228278	0.604311	ncRNA_intronic	AFG3L1P	intron	ENSG00000223959	AFG3L1P
rs11168924	plan2	25173-2.0_25172-2.0	brain	12	rs11168924	49612779	C	A	31321	0.748252	-0.0517248	0.00915423	1.6e-08	-0.06143	0.0232142	-0.0875998	0.0569885	intergenic	TUBA1A;TUBA1C	intron	ENSG00000167553	TUBA1C
rs6500521	plan2	25173-2.0_25172-2.0	brain	16	rs6500521	89148291	C	T	31573	0.0465113	0.106241	0.0188957	1.88e-08	-0.00393663	0.944522	0.250066	0.00752038	intergenic	CBFA2T3;ACSF3	-	-	-
rs72803358	plan2	25173-2.0_25172-2.0	brain	16	rs72803358	89488261	C	A	31678	0.959041	-0.111791	0.0200846	2.61e-08	-0.0460326	0.45827	-0.344213	0.00050783	intronic	ANKRD11	intron	ENSG00000167522	ANKRD11
rs11964940	plan2	25173-2.0_25172-2.0	brain	6	rs11964940	3260010	G	A	31648	0.96292	-0.116306	0.0210171	3.13e-08	-0.121118	0.0434263	-0.0680863	0.496217	intronic	PSMG4	intron	ENSG00000180822	PSMG4
rs77901106	plan2	25173-2.0_25172-2.0	brain	16	rs77901106	90015027	G	A	31308	0.872061	-0.0657673	0.0119014	3.28e-08	-0.0372257	0.286954	-0.0925308	0.113697	upstream	DEF8	5_prime_UTR	ENSG00000140995	DEF8
16:89816896_AAAAC_A	plan2	25173-2.0_25172-2.0	brain	16	16:89816896_AAAAC_A	89816896	AAAAC	A	31578	0.807508	0.0550887	0.0100032	3.65e-08	-0.00201048	0.947499	0.119071	0.0158692	-	-	-	-	-
rs79029793	plan2	25089-2.0_25088-2.0	brain	16	rs79029793	90023272	A	G	31276	0.831101	0.0637188	0.0106338	2.07e-09	0.0143387	0.659201	-0.027682	0.589137	intronic	DEF8	intron	ENSG00000140995	DEF8
rs56372973	plan2	25842-2.0_25843-2.0	brain	12	rs56372973	109953175	G	T	32470	0.894441	0.0702562	0.0127607	3.68e-08	0.0255606	0.512002	0.071865	0.278061	intronic	UBE3B	intron	ENSG00000151148	UBE3B
rs149238941	plan2	25792-2.0_25793-2.0	brain	11	rs149238941	103736454	G	A	33512	0.977157	-0.141367	0.0257973	4.26e-08	-0.0119655	0.885738	-0.0612354	0.657855	intergenic	MIR4693;PDGFD	intron	-	RP11-563P16.1
rs4510068	plan2	25492-2.0_25493-2.0	brain	17	rs4510068	44184828	G	T	30712	0.600287	0.051757	0.00823402	3.26e-10	0.0283883	0.249889	0.0875097	0.0243716	intronic	KANSL1	intron	ENSG00000120071	KANSL1
rs75133291	plan2	25492-2.0_25493-2.0	brain	5	rs75133291	13535165	C	A	31594	0.924907	-0.0880257	0.0150355	4.78e-09	-0.00676457	0.883836	0.0117543	0.879886	intergenic	LINC02220;DNAH5	intergenic	-	RP11-260E18.1
rs230074	plan2	25492-2.0_25493-2.0	brain	5	rs230074	13509924	A	G	31662	0.854636	-0.0646245	0.0111825	7.51e-09	0.0555636	0.109087	-0.0348636	0.541716	intergenic	LINC02220;DNAH5	intergenic	-	RP11-260E18.1
rs3769136	plan2	25492-2.0_25493-2.0	brain	2	rs3769136	27168743	C	T	31386	0.365418	-0.0464278	0.00825548	1.87e-08	-0.0679807	0.00568973	-0.106985	0.00913206	intronic	DPYSL5	intron	ENSG00000157851	DPYSL5
rs143437112	plan2	25235-2.0_25234-2.0	brain	17	rs143437112	44222045	T	TA	30790	0.596233	-0.0464338	0.00820855	1.54e-08	-0.0313486	0.191917	-0.0203192	0.607222	intronic	KANSL1	indel	ENSG00000120071	KANSL1
rs5820605	plan2	25235-2.0_25234-2.0	brain	17	rs5820605	44102682	C	CT	31377	0.587054	0.0452922	0.00808308	2.1e-08	0.00499747	0.836423	0.0300297	0.437084	UTR3	MAPT	-	-	-
rs772484810	plan2	25235-2.0_25234-2.0	brain	16	rs772484810	89980589	CTG	C	31120	0.784158	-0.054422	0.00971985	2.16e-08	-0.0492009	0.0911738	-0.0371416	0.43269	intergenic	TCF25;MC1R	indel	ENSG00000258839	MC1R
rs74251516	plan2	25479-2.0_25478-2.0	brain	16	rs74251516	89551039	T	G	31596	0.984792	-0.184111	0.0325796	1.59e-08	-0.126929	0.16907	0.0102166	0.945059	intronic	ANKRD11	intron	ENSG00000167522	ANKRD11
rs716980	plan2	25295-2.0_25294-2.0	brain	15	rs716980	39374094	T	C	31193	0.510066	0.0449691	0.00790402	1.27e-08	-0.00934636	0.691754	0.0285072	0.465029	intergenic	LINC02694;C15orf54	intron	-	RP11-624L4.1
rs62054372	plan2	25159-2.0_25158-2.0	brain	17	rs62054372	43798775	G	C	31336	0.783141	-0.0525197	0.00958433	4.26e-08	-0.0278858	0.331286	0.00106798	0.982338	intronic	LINC02210-CRHR1	intron	-	LINC02210-CRHR1
rs111639907	plan2	25786-2.0_25787-2.0	brain	4	rs111639907	185454103	G	C	33172	0.989976	0.224842	0.0390018	8.17e-09	0.0968254	0.416571	-0.0559154	0.807617	ncRNA_intronic	LINC02427	intron	-	RP11-326I11.4
rs10143527	plan2	25786-2.0_25787-2.0	brain	14	rs10143527	57676511	T	A	33430	0.945094	0.0941135	0.0169496	2.82e-08	-0.0490974	0.313164	0.166511	0.0631168	intronic	EXOC5	intron	ENSG00000070367	EXOC5
rs77240896	plan2	25133-2.0_25132-2.0	brain	10	rs77240896	130288109	T	C	31508	0.947236	-0.0987473	0.0176513	2.21e-08	-0.0030895	0.955032	-0.00227529	0.977529	intergenic	LINC01163;LINC02667	intergenic	-	RP11-264E18.1
rs3095329	plan3	25784-2.0_25785-2.0	brain	6	rs3095329	30693816	A	G	33644	0.77149	-0.0576513	0.00913796	2.81e-10	-0.0627129	0.025464	-0.00173917	0.969378	downstream	TUBB	downstream	ENSG00000224156	TUBB
rs10409822	plan3	25784-2.0_25785-2.0	brain	19	rs10409822	42434050	G	C	33192	0.336165	0.0509725	0.00817825	4.58e-10	0.0415149	0.0868694	0.0590008	0.144424	ncRNA_exonic	LOC100505585	3_prime_UTR	ENSG00000076928	ARHGEF1
rs6740822	plan3	25784-2.0_25785-2.0	brain	2	rs6740822	210363112	T	C	33470	0.335106	-0.0469657	0.00817854	9.33e-09	0.00267608	0.91198	-0.0414043	0.306362	intronic	MAP2	intron	ENSG00000078018	MAP2
rs12990866	plan3	25784-2.0_25785-2.0	brain	2	rs12990866	210237023	C	T	33459	0.566948	0.0430774	0.0077668	2.92e-08	0.000310338	0.989333	0.0686931	0.0753233	intergenic	LOC101927960;MAP2	intergenic	-	ENSAP3
rs2395208	plan3	25784-2.0_25785-2.0	brain	6	rs2395208	32452406	A	G	33506	0.830538	-0.0563226	0.0102209	3.58e-08	-0.0372528	0.234968	0.0619168	0.234116	intergenic	HLA-DRA;HLA-DRB5	intergenic	-	TBC1D22B
rs1544581	plan3	25784-2.0_25785-2.0	brain	2	rs1544581	210641048	G	T	33441	0.43339	0.0426862	0.00779834	4.41e-08	0.0336895	0.139853	0.0208777	0.597542	intronic	UNC80	intron	ENSG00000144406	UNC80
rs143212253	plan3	25083-2.0_25082-2.0	brain	17	rs143212253	44191722	CAAACAA	C	31469	0.814468	-0.0690343	0.0102408	1.57e-11	-0.0534411	0.0872502	-0.100143	0.0417296	intronic	KANSL1	indel	ENSG00000120071	KANSL1
rs145222624	plan3	25727-2.0_25728-2.0	brain	16	rs145222624	52738437	A	G	31180	0.98042	0.168996	0.0287263	4.03e-09	-0.0880392	0.329376	0.272372	0.0600873	intergenic	CASC16;LOC105371267	intergenic	-	RP11-297L17.6
rs8090610	plan3	25411-2.0_25410-2.0	brain	18	rs8090610	40243482	C	G	30802	0.755681	-0.0532313	0.00934161	1.21e-08	-0.0112009	0.684309			ncRNA_intronic	LINC00907	intron	ENSG00000267586	LINC00907
rs2511665	plan3	25536-2.0_25537-2.0	brain	8	rs2511665	103638676	C	T	31540	0.595894	-0.0443637	0.00808304	4.05e-08	0.0240015	0.314907	-0.0508363	0.223725	intergenic	ODF1;KLF10	upstream	ENSG00000253382	POU5F1P2
rs6982278	plan3	25691-2.0_25692-2.0	brain	8	rs6982278	137136349	T	C	31570	0.158632	0.0611654	0.0108816	1.9e-08	0.030277	0.344325	0.0488762	0.363528	intergenic	KHDRBS3;LINC02055	intron	-	RP11-149P24.1
rs72831708	plan3	25918-2.0_25920-2.0	brain	6	rs72831708	8730954	G	T	33644	0.936794	0.127509	0.0158476	8.56e-16	0.0768405	0.111867	0.132779	0.113856	ncRNA_intronic	LOC100506207	intergenic	-	TMEM14C
rs12192886	plan3	25918-2.0_25920-2.0	brain	6	rs12192886	8359791	A	C	32834	0.93289	0.12067	0.0156018	1.04e-14	0.0714772	0.135685	0.129564	0.118609	intergenic	EEF1E1-BLOC1S5;SLC35B3	-	-	RP11-203H2.2
rs2104117	plan3	25918-2.0_25920-2.0	brain	6	rs2104117	8634111	C	T	33644	0.967349	0.133301	0.0217344	8.61e-10	0.00962888	0.889277	0.123303	0.26601	ncRNA_intronic	LOC100506207	intergenic	-	TMEM14C
rs9939914	plan3	25417-2.0_25416-2.0	brain	16	rs9939914	89939929	T	C	30494	0.757083	0.0567074	0.00940718	1.66e-09	0.0453018	0.107255	0.0391235	0.387215	upstream	TCF25	upstream	ENSG00000141002	TCF25
rs2517485	plan3	25890-2.0_25891-2.0	brain	6	rs2517485	31074101	C	T	33644	0.661886	0.0441423	0.00808849	4.83e-08	0.0147085	0.528758	0.0840045	0.0436315	intergenic	HCG22;C6orf15	downstream	ENSG00000225543	C6orf15
rs79475968	plan3	25890-2.0_25891-2.0	brain	17	rs79475968	44326895	T	C	32637	0.814382	-0.0548751	0.0100654	4.98e-08	-0.0241475	0.434204	-0.00698193	0.890685	intergenic	KANSL1;ARL17B	downstream	-	MAPK8IP1P1
rs151192266	plan3	25519-2.0_25520-2.0	brain	2	rs151192266	35029035	A	G	31606	0.985098	0.188359	0.0327818	9.15e-09	-0.0632774	0.499622	-0.126847	0.424484	intergenic	LINC01320;MIR548AD	intron	-	AC012593.1
rs568981072	plan3	25575-2.0_25576-2.0	brain	12	rs568981072	3821389	A	AT	31435	0.644679	0.0467474	0.00832461	1.96e-08	0.0218898	0.37388	0.0477745	0.243705	intronic	CRACR2A	indel	-	CRACR2A
rs113897089	plan3	25439-2.0_25438-2.0	brain	12	rs113897089	66198080	G	A	31526	0.955227	0.106588	0.0191224	2.49e-08	-0.007348	0.906676	0.14882	0.109456	ncRNA_intronic	RPSAP52	intron	ENSG00000241749	RPSAP52
17:44202370_AAAGGG_A	plan3	25840-2.0_25841-2.0	brain	17	17:44202370_AAAGGG_A	44202370	AAAGGG	A	33037	0.371538	-0.0454033	0.00807546	1.88e-08	-0.0658906	0.0062097	-0.0861685	0.0323936	-	-	-	-	-
rs35723277	plan3	25187-2.0_25186-2.0	brain	2	rs35723277	7275119	AT	A	30878	0.920882	-0.0862752	0.0148661	6.49e-09	-0.032514	0.484072	-0.0785257	0.281085	intergenic	LOC101929452;LOC100506274	indel	-	RN7SKP112
rs62063662	plan3	25187-2.0_25186-2.0	brain	17	rs62063662	44119840	T	C	31721	0.605498	-0.0449165	0.008107	3.02e-08	-0.0183087	0.438132	0.0137477	0.726089	intronic	KANSL1	intron	ENSG00000120071	KANSL1
rs7575465	plan3	25379-2.0_25378-2.0	brain	2	rs7575465	27291661	G	A	31154	0.443362	-0.0540825	0.00802215	1.57e-11	-0.051377	0.0345923	-0.0454173	0.252152	intronic	AGBL5	intron	ENSG00000084693	AGBL5
rs117469350	plan3	25379-2.0_25378-2.0	brain	10	rs117469350	131197229	G	T	31760	0.987484	0.196901	0.0357307	3.57e-08	-0.10821	0.365052	0.0258305	0.878857	intergenic	LINC02667;MGMT	intergenic	-	MGMT
rs62167272	plan3	25681-2.0_25682-2.0	brain	2	rs62167272	56363375	A	G	31627	0.831125	-0.0577731	0.0105636	4.52e-08	0.0212296	0.498296	0.0372667	0.459267	intergenic	LINC01813;LOC100129434	intron	-	RP11-481J13.1
rs7940166	plan3	25548-2.0_25549-2.0	brain	11	rs7940166	69828805	A	G	31518	0.158243	0.0609136	0.010906	2.33e-08	0.00124648	0.969503	0.07667	0.145465	intergenic	FGF3;ANO1	upstream	-	RP11-626H12.1
rs17323067	plan3	25548-2.0_25549-2.0	brain	11	rs17323067	69834287	G	A	31750	0.923402	-0.082777	0.0148797	2.65e-08	0.00500348	0.913948	-0.000481399	0.994622	intronic	ANO1	intron	-	RP11-626H12.1
rs116938562	plan3	25351-2.0_25350-2.0	brain	11	rs116938562	39131207	A	G	31432	0.989676	-0.216979	0.0391353	2.95e-08	0.122389	0.290767	-0.306652	0.110538	intergenic	LINC01493;LRRC4C	intergenic	-	RP11-313M3.1
rs554514008	plan3	25177-2.0_25176-2.0	brain	16	rs554514008	89980731	C	CTGTG	30371	0.612196	-0.0516515	0.00830716	5.04e-10			-0.0176932	0.662243	intergenic	TCF25;MC1R	indel	ENSG00000258839	MC1R
rs5820605	plan3	25091-2.0_25090-2.0	brain	17	rs5820605	44102682	C	CT	31377	0.587054	0.0671204	0.00807747	9.6e-17	0.0518658	0.0322191	0.0354141	0.358452	UTR3	MAPT	-	-	-
rs7575465	plan3	25091-2.0_25090-2.0	brain	2	rs7575465	27291661	G	A	31155	0.443348	-0.0610292	0.008002	2.41e-14	-0.0503379	0.038263	-0.0134287	0.734247	intronic	AGBL5	intron	ENSG00000084693	AGBL5
17:44270659_G_A	plan3	25091-2.0_25090-2.0	brain	17	17:44270659_G_A	44270659	G	A	30740	0.6	-0.0609784	0.00822783	1.25e-13	-0.0444385	0.0647142	-0.00322236	0.935039	-	-	-	-	-
rs9898030	plan3	25091-2.0_25090-2.0	brain	17	rs9898030	44147404	C	A	31761	0.816237	0.0601417	0.0102755	4.83e-09	0.032585	0.302497	0.0722269	0.144982	intronic	KANSL1	intron	ENSG00000120071	KANSL1
rs41288789	plan3	25091-2.0_25090-2.0	brain	2	rs41288789	27167617	G	A	31761	0.946774	0.0980515	0.0175813	2.45e-08	0.0113006	0.832012	-0.0755451	0.363282	exonic	DPYSL5	missense	ENSG00000157851	DPYSL5
rs7225082	plan3	25091-2.0_25090-2.0	brain	17	rs7225082	43848495	G	T	30525	0.347027	0.0469472	0.00848127	3.11e-08	0.0299905	0.23854	0.0542561	0.172728	intronic	LINC02210-CRHR1	intron	-	LINC02210-CRHR1
rs55911767	plan3	25091-2.0_25090-2.0	brain	16	rs55911767	89930656	A	G	31420	0.779949	-0.0530236	0.00960776	3.41e-08	-0.00384002	0.89397	-0.11514	0.0159192	intronic	SPIRE2	intron	ENSG00000204991	SPIRE2
rs28688319	plan3	25594-2.0_25595-2.0	brain	19	rs28688319	30713613	C	A	31655	0.945048	0.103564	0.0173312	2.29e-09	0.0378309	0.458991	-0.146426	0.10812	intergenic	URI1;ZNF536	intron	-	AC005597.1
rs72691477	plan3	25700-2.0_25701-2.0	brain	14	rs72691477	82053116	T	C	31183	0.857438	-0.0624502	0.0114159	4.49e-08	0.0198572	0.567289	-0.00453901	0.934774	intergenic	SEL1L;LINC01467	intergenic	-	LINC01467
17:44222424_G_C	plan3	25425-2.0_25424-2.0	brain	17	17:44222424_G_C	44222424	G	C	31132	0.453794	-0.0600749	0.00803952	7.87e-14	-0.0660377	0.00496075	-0.0228479	0.55405	-	-	-	-	-
rs11326553	plan3	25425-2.0_25424-2.0	brain	17	rs11326553	44155890	T	TA	31606	0.811507	-0.0715996	0.0101793	2.01e-12	-0.0611714	0.0487647	-0.00846452	0.862769	intronic	KANSL1	indel	ENSG00000120071	KANSL1
rs12951057	plan3	25425-2.0_25424-2.0	brain	17	rs12951057	44794558	C	G	31037	0.832619	-0.0752643	0.0107709	2.79e-12	-0.0553819	0.0969303	-0.0337269	0.511738	intronic	NSF	intron	ENSG00000073969	NSF
rs72836318	plan3	25425-2.0_25424-2.0	brain	17	rs72836318	44121579	T	C	31246	0.755649	0.0638385	0.0092919	6.41e-12	0.0585417	0.0314935	-0.00958692	0.830281	intronic	KANSL1	intron	ENSG00000120071	KANSL1
rs7197627	plan3	25425-2.0_25424-2.0	brain	16	rs7197627	90008568	A	C	31334	0.759431	-0.0567214	0.00931412	1.13e-09	-0.0416843	0.129973	0.0190203	0.672065	intergenic	TUBB3;DEF8	downstream	ENSG00000198211	TUBB3
rs6503453	plan3	25425-2.0_25424-2.0	brain	17	rs6503453	44062603	A	G	30182	0.602644	-0.0490918	0.00831438	3.54e-09			0.0453393	0.256941	intronic	MAPT	intron	ENSG00000186868	MAPT
rs62074125	plan3	25425-2.0_25424-2.0	brain	17	rs62074125	44852612	A	C	31760	0.743183	0.0534186	0.00907743	3.99e-09	0.0574492	0.0299304	0.0145072	0.740399	intronic	WNT3	intron	ENSG00000108379	WNT3
17:44202370_AAAGGG_A	plan3	25425-2.0_25424-2.0	brain	17	17:44202370_AAAGGG_A	44202370	AAAGGG	A	31182	0.371721	0.0483332	0.00831003	6.02e-09	0.0804529	0.00117532	-0.0214295	0.595544	-	-	-	-	-
rs145053134	plan3	25425-2.0_25424-2.0	brain	16	rs145053134	90003943	A	G	31483	0.899263	-0.0728328	0.0131771	3.25e-08	-0.0946339	0.0220478	0.0160376	0.803036	intergenic	TUBB3;DEF8	intron	ENSG00000198211	TUBB3
rs61966918	plan3	25315-2.0_25314-2.0	brain	13	rs61966918	92278385	A	G	31549	0.837808	0.0584775	0.0106728	4.28e-08	0.0098507	0.749987	-0.00280787	0.958831	intronic	GPC5	intron	ENSG00000179399	GPC5
rs111548998	plan3	25828-2.0_25829-2.0	brain	17	rs111548998	44185427	A	AT	32980	0.786173	-0.0577509	0.00945497	1.01e-09	-0.0473006	0.0969074	-0.0178235	0.714726	intronic	KANSL1	indel	ENSG00000120071	KANSL1
rs62064395	plan3	25828-2.0_25829-2.0	brain	17	rs62064395	43666001	A	C	32686	0.770529	-0.0545564	0.00925313	3.72e-09	-0.0466646	0.0965374	-0.00474428	0.921452	intergenic	ARL17A;MAPK8IP1P2	upstream	-	RP11-707O23.1
rs17769552	plan3	25828-2.0_25829-2.0	brain	17	rs17769552	43927290	G	A	33473	0.780584	-0.0541536	0.00926413	5.05e-09	-0.0436578	0.120703	-0.00628031	0.895198	ncRNA_intronic	MAPT-AS1	downstream	ENSG00000185294	SPPL2C
rs199440	plan3	25828-2.0_25829-2.0	brain	17	rs199440	44781030	G	C	32061	0.812015	-0.0564315	0.0100748	2.13e-08	-0.0406812	0.187439	0.0159514	0.757631	intronic	NSF	intron	ENSG00000073969	NSF
rs4280294	plan3	25828-2.0_25829-2.0	brain	17	rs4280294	44487793	G	C	31978	0.787057	-0.0528478	0.00959993	3.69e-08	-0.0583638	0.0438736	0.0261114	0.603911	ncRNA_intronic	NSFP1	intron	ENSG00000260075	NSFP1
rs75412632	plan3	25544-2.0_25545-2.0	brain	10	rs75412632	108111375	A	T	30986	0.972052	-0.136425	0.0244011	2.26e-08	-0.0634875	0.378984	0.147506	0.196731	intergenic	LINC02624;SORCS1	intergenic	-	RP11-298H24.1
rs8090208	plan3	25245-2.0_25244-2.0	brain	18	rs8090208	71643807	C	T	31761	0.655757	-0.0459953	0.00826953	2.67e-08	-0.00795026	0.751665	0.0213464	0.591804	intergenic	LINC02582;FBXO15	intron	-	RP11-25L3.3
rs9939914	plan3	25077-2.0_25076-2.0	brain	16	rs9939914	89939929	T	C	30495	0.757059	-0.0709439	0.0093232	2.75e-14			-0.0751022	0.0924397	upstream	TCF25	upstream	ENSG00000141002	TCF25
rs1558151	plan3	25077-2.0_25076-2.0	brain	16	rs1558151	89842903	T	A	31484	0.78127	-0.0657905	0.00955468	5.75e-12			-0.144632	0.0022702	intronic	FANCA	intron	ENSG00000187741	FANCA
rs11645553	plan3	25077-2.0_25076-2.0	brain	16	rs11645553	89747878	A	G	31761	0.88467	-0.079433	0.0122306	8.33e-11			-0.144541	0.0146582	intergenic	SPATA33;CDK10	5_prime_UTR	ENSG00000185324	CDK10
rs35432452	plan3	25077-2.0_25076-2.0	brain	16	rs35432452	89765046	C	G	31362	0.854872	-0.0717228	0.0112493	1.82e-10			-0.149164	0.00616108	intronic	SPATA2L	intron	ENSG00000158792	SPATA2L
rs9932089	plan3	25077-2.0_25076-2.0	brain	16	rs9932089	89997381	A	G	30972	0.565914	-0.0505523	0.00800055	2.64e-10			-0.00872745	0.817906	intronic	TUBB3	intron	-	RP11-566K11.2
rs12921906	plan3	25077-2.0_25076-2.0	brain	16	rs12921906	90080920	A	G	30322	0.136914	0.0722991	0.0116244	4.98e-10			0.0878419	0.132739	intronic	DBNDD1	-	ENSG00000003249	DBNDD1
rs72477006	plan3	25077-2.0_25076-2.0	brain	16	rs72477006	89950299	G	C	31686	0.890235	-0.0777172	0.0125541	5.99e-10			-0.14446	0.0200322	intronic	TCF25	intron	ENSG00000141002	TCF25
rs10804175	plan3	25077-2.0_25076-2.0	brain	2	rs10804175	210236592	G	A	31724	0.567362	0.0487087	0.00790006	7.02e-10			-0.0210427	0.580716	intergenic	LOC101927960;MAP2	intergenic	-	ENSAP3
rs1544581	plan3	25077-2.0_25076-2.0	brain	2	rs1544581	210641048	G	T	31568	0.434063	0.0482974	0.00794814	1.23e-09			0.0493291	0.206886	intronic	UNC80	intron	ENSG00000144406	UNC80
rs6435527	plan3	25077-2.0_25076-2.0	brain	2	rs6435527	210291373	A	G	31646	0.675709	0.0499534	0.00837752	2.48e-09			-0.0162461	0.682812	intronic	MAP2	intron	ENSG00000078018	MAP2
rs2434871	plan3	25077-2.0_25076-2.0	brain	16	rs2434871	89736352	G	C	31127	0.245992	0.0546193	0.00918678	2.76e-09			0.0952624	0.0325435	UTR3	SPATA33	3_prime_UTR	ENSG00000167523	SPATA33
rs62052220	plan3	25077-2.0_25076-2.0	brain	16	rs62052220	90012293	C	G	31595	0.937902	-0.0939511	0.0162398	7.24e-09			-0.0131922	0.868648	intergenic	TUBB3;DEF8	upstream	ENSG00000140995	DEF8
rs55749251	plan3	25077-2.0_25076-2.0	brain	16	rs55749251	89933324	T	G	30959	0.859556	-0.0631706	0.0113571	2.66e-08			-0.00585494	0.914132	intronic	SPIRE2	intron	ENSG00000204991	SPIRE2
rs17078614	plan3	25363-2.0_25362-2.0	brain	8	rs17078614	6918289	A	G	31760	0.927173	-0.0847838	0.0151831	2.35e-08	-0.0104032	0.815062	0.000325979	0.99643	intergenic	DEFA5;LOC101928095	upstream	ENSG00000164816	DEFA5
rs5820605	plan3	25283-2.0_25282-2.0	brain	17	rs5820605	44102682	C	CT	31377	0.587054	-0.0599086	0.00807601	1.19e-13	-0.0590007	0.014731	-0.0410989	0.288158	UTR3	MAPT	-	-	-
17:44270659_G_A	plan3	25283-2.0_25282-2.0	brain	17	17:44270659_G_A	44270659	G	A	30740	0.6	0.0547993	0.00822589	2.7e-11	0.0445826	0.063616	0.0179965	0.650069	-	-	-	-	-
rs7575465	plan3	25283-2.0_25282-2.0	brain	2	rs7575465	27291661	G	A	31155	0.443348	0.0483281	0.00800152	1.54e-09	0.011984	0.621699	0.0960266	0.0153263	intronic	AGBL5	intron	ENSG00000084693	AGBL5
rs4792897	plan3	25283-2.0_25282-2.0	brain	17	rs4792897	44086267	A	G	31761	0.822597	-0.0574158	0.0103997	3.37e-08	-0.0724688	0.0230106	-0.0780855	0.121625	intronic	MAPT	intron	ENSG00000186868	MAPT
rs7906423	plan3	25897-2.0_25899-2.0	brain	10	rs7906423	7545952	T	C	33644	0.956411	-0.111636	0.0189104	3.56e-09	0.00579971	0.911392	-0.145334	0.112195	intergenic	SFMBT2;ITIH5	intergenic	-	RNU6-535P
rs35465713	plan3	25886-2.0_25887-2.0	brain	12	rs35465713	2870870	T	C	33640	0.963526	0.112757	0.0204888	3.73e-08	0.00693379	0.921011	-0.0556385	0.599338	ncRNA_intronic	ITFG2-AS1	intron	-	RP11-885B4.2
rs73467724	plan3	25816-2.0_25817-2.0	brain	15	rs73467724	89632204	T	G	33632	0.980673	-0.160699	0.0280143	9.68e-09	-0.0204213	0.805729	-0.0658463	0.651178	intronic	ABHD2	intron	ENSG00000140526	ABHD2
12:49536621_AAAAT_A	plan3	25171-2.0_25170-2.0	brain	12	12:49536621_AAAAT_A	49536621	AAAAT	A	31688	0.660581	0.0585833	0.00835119	2.3e-12	0.0366184	0.138087	-0.0188553	0.64992	-	-	-	-	-
rs62063666	plan3	25171-2.0_25170-2.0	brain	17	rs62063666	44122348	C	T	30872	0.788692	0.0634021	0.00977086	8.65e-11	0.0750822	0.0115432	0.103361	0.0352259	intronic	KANSL1	intron	ENSG00000120071	KANSL1
rs2462833	plan3	25171-2.0_25170-2.0	brain	17	rs2462833	43665322	C	T	31135	0.773422	0.0593816	0.00946302	3.49e-10	0.093197	0.00115869	0.0668026	0.158949	intergenic	ARL17A;MAPK8IP1P2	upstream	-	RP11-707O23.1
rs9939914	plan3	25171-2.0_25170-2.0	brain	16	rs9939914	89939929	T	C	30495	0.757059	0.0572654	0.009376	1.01e-09	0.0409641	0.145507	0.068066	0.132311	upstream	TCF25	upstream	ENSG00000141002	TCF25
rs6440050	plan3	25171-2.0_25170-2.0	brain	3	rs6440050	141622749	G	C	31437	0.504103	0.048029	0.00789314	1.17e-09	0.0898573	0.000166393	0.143843	0.000203239	intronic	ATP1B3	intron	ENSG00000069849	ATP1B3
rs4331661	plan3	25171-2.0_25170-2.0	brain	3	rs4331661	16157594	C	G	31717	0.401945	0.048466	0.00806187	1.84e-09	0.0117231	0.628197	0.0664893	0.0929733	intergenic	MIR563;GALNT15	intergenic	-	LINC00690
rs169201	plan3	25171-2.0_25170-2.0	brain	17	rs169201	44790203	A	G	31752	0.788376	0.0556731	0.00962984	7.41e-09	0.0760376	0.00938888	0.045575	0.353093	intronic	NSF	intron	ENSG00000073969	NSF
rs143389397	plan3	25171-2.0_25170-2.0	brain	10	rs143389397	110637696	G	A	31699	0.986624	0.196641	0.0342511	9.4e-09	-0.0923318	0.384946	0.20789	0.183125	intergenic	LINC01435;XPNPEP1	intergenic	-	MAPKAPK5P1
rs9581730	plan3	25171-2.0_25170-2.0	brain	13	rs9581730	27294623	T	C	31759	0.703643	-0.0489435	0.0086143	1.33e-08	-0.0484139	0.0618898	-0.0114428	0.786289	intergenic	WASF3;GPR12	intergenic	-	WASF3
rs4280294	plan3	25171-2.0_25170-2.0	brain	17	rs4280294	44487793	G	C	30199	0.787559	0.0556261	0.00986245	1.7e-08	0.0825363	0.00538256	0.0998185	0.0468193	ncRNA_intronic	NSFP1	intron	ENSG00000260075	NSFP1
rs55749251	plan3	25171-2.0_25170-2.0	brain	16	rs55749251	89933324	T	G	30959	0.859556	0.0643427	0.0114176	1.75e-08	0.0468118	0.183058	0.0064634	0.906564	intronic	SPIRE2	intron	ENSG00000204991	SPIRE2
rs2286281	plan3	25171-2.0_25170-2.0	brain	4	rs2286281	5843318	G	T	31701	0.673543	0.0468765	0.00840618	2.46e-08	0.0493631	0.0516572	-0.00820004	0.840325	intronic	CRMP1	intron	ENSG00000072832	CRMP1
rs78389125	plan3	25577-2.0_25578-2.0	brain	19	rs78389125	46488418	C	T	31587	0.979089	-0.153209	0.0277579	3.4e-08	0.0326366	0.672209	0.0468888	0.732007	intergenic	NOVA2;CCDC61	intergenic	-	CCDC61
rs10151519	plan3	25796-2.0_25797-2.0	brain	14	rs10151519	101175798	G	A	33346	0.806768	0.0550873	0.00979114	1.84e-08	0.0506923	0.0882548	-0.011606	0.81289	intergenic	LINC00523;DLK1	intergenic	-	DLK1
rs35853889	plan3	25419-2.0_25418-2.0	brain	17	rs35853889	44104612	T	TG	31544	0.810962	0.0895427	0.0101381	1.03e-18	0.065552	0.0345649	0.0943241	0.0522795	UTR3	MAPT	indel	ENSG00000186868	MAPT
rs12939328	plan3	25419-2.0_25418-2.0	brain	17	rs12939328	44363616	A	T	30393	0.815599	0.0764326	0.0104506	2.6e-13	0.0602086	0.0592939	0.110502	0.0302412	UTR3	ARL17B	intron	ENSG00000228696	ARL17B
rs12951057	plan3	25419-2.0_25418-2.0	brain	17	rs12951057	44794558	C	G	31037	0.832619	0.0729781	0.0107358	1.06e-11	0.0728347	0.0287103	0.104871	0.0403069	intronic	NSF	intron	ENSG00000073969	NSF
rs2435211	plan3	25419-2.0_25418-2.0	brain	17	rs2435211	44063244	C	T	30607	0.698174	0.0542105	0.00878047	6.66e-10	0.0374367	0.153401	0.10213	0.0188059	intronic	MAPT	intron	ENSG00000186868	MAPT
rs4726070	plan3	25419-2.0_25418-2.0	brain	7	rs4726070	151328218	G	A	31760	0.389783	-0.0471625	0.00808913	5.53e-09	-0.0351966	0.147132	0.0344258	0.391191	intronic	PRKAG2	intron	ENSG00000106617	PRKAG2
rs2664008	plan3	25419-2.0_25418-2.0	brain	17	rs2664008	43883103	G	A	30249	0.898228	0.0768709	0.0134216	1.02e-08	0.146163	0.000357381	0.128348	0.0510964	intronic	CRHR1;LINC02210-CRHR1	intron	ENSG00000120088	CRHR1
rs8065165	plan3	25419-2.0_25418-2.0	brain	17	rs8065165	43970317	C	T	31564	0.808817	0.0572252	0.0100642	1.3e-08	0.0875024	0.00442329	0.0764734	0.113598	ncRNA_intronic	MAPT-AS1	upstream	ENSG00000186868	MAPT
rs772484810	plan3	25419-2.0_25418-2.0	brain	16	rs772484810	89980589	CTG	C	31119	0.784167	-0.0537024	0.00967589	2.85e-08	-0.0347523	0.231461	-0.089123	0.0583775	intergenic	TCF25;MC1R	indel	ENSG00000258839	MC1R
rs17497197	plan3	25229-2.0_25228-2.0	brain	2	rs17497197	37162975	T	C	31468	0.758612	0.0598006	0.00931912	1.39e-10	0.0229426	0.415693	0.0248438	0.588184	intronic	STRN	intron	ENSG00000115808	STRN
rs10145577	plan3	25490-2.0_25491-2.0	brain	14	rs10145577	34145856	G	C	30759	0.533226	-0.0459398	0.00802724	1.05e-08	-0.00792026	0.74513	-0.0293588	0.462961	intronic	NPAS3	intron	ENSG00000151322	NPAS3
rs2702648	plan3	25590-2.0_25591-2.0	brain	11	rs2702648	19461653	C	T	31536	0.416572	-0.0491279	0.00802001	9.03e-10	-0.0223905	0.344402	-0.0309709	0.436377	intronic	NAV2	intron	ENSG00000166833	NAV2
rs73197318	plan3	25590-2.0_25591-2.0	brain	3	rs73197318	193725434	G	A	31760	0.973961	-0.148109	0.0247016	2.02e-09	0.0899682	0.174211	-0.26861	0.0468023	ncRNA_intronic	LINC02028	intron	-	LINC02028
rs1866560	plan3	25590-2.0_25591-2.0	brain	2	rs1866560	27328553	T	G	31353	0.443434	0.0473561	0.00794246	2.49e-09	0.0389192	0.108047	0.0608429	0.119235	intronic	CGREF1	intron	ENSG00000138028	CGREF1
rs113531026	plan3	25590-2.0_25591-2.0	brain	7	rs113531026	39507921	G	T	31577	0.971989	-0.13712	0.0241131	1.3e-08	0.0271983	0.694295	-0.0802605	0.482666	UTR3	POU6F2	3_prime_UTR	ENSG00000106536	POU6F2
rs55974014	plan3	25219-2.0_25218-2.0	brain	17	rs55974014	43757450	C	A	31383	0.784836	0.0585292	0.00955484	9.03e-10	0.0668355	0.0214933	0.134191	0.00545628	intronic	LINC02210-CRHR1	intron	-	LINC02210-CRHR1
17:44328260_TCTTCCTCTTCCTCTC_T	plan3	25219-2.0_25218-2.0	brain	17	17:44328260_TCTTCCTCTTCCTCTC_T	44328260	TCTTCCTCTTCCTCTC	T	30870	0.791156	0.0597265	0.00975571	9.23e-10	0.0861409	0.00372283	0.159712	0.00117009	-	-	-	-	-
rs199533	plan3	25219-2.0_25218-2.0	brain	17	rs199533	44828931	G	A	31761	0.787097	0.0566296	0.00954625	2.99e-09	0.0870114	0.00269308	0.134295	0.00565346	exonic	NSF	synonymous	ENSG00000073969	NSF
rs77566074	plan3	25219-2.0_25218-2.0	brain	17	rs77566074	44048936	C	A	31496	0.781607	0.0560642	0.00949991	3.6e-09	0.0692678	0.0160916	0.127467	0.00808886	intronic	MAPT	intron	ENSG00000186868	MAPT
rs2191910	plan3	25219-2.0_25218-2.0	brain	2	rs2191910	210571012	T	A	31733	0.102433	-0.0756911	0.01292	4.67e-09	-0.0635368	0.0808043	-0.125602	0.0559102	intronic	MAP2	intron	ENSG00000078018	MAP2
rs138875687	plan3	25565-2.0_25566-2.0	brain	17	rs138875687	44345047	A	ACT	30567	0.784048	0.0644877	0.00974452	3.64e-11	0.0649455	0.0261162	0.133059	0.00710259	intergenic	KANSL1;ARL17B	indel	-	RP11-259G18.1
rs7210219	plan3	25565-2.0_25566-2.0	brain	17	rs7210219	44018519	T	C	30532	0.784439	0.0636433	0.00978694	7.88e-11	0.0585355	0.0484696	0.129463	0.00915577	intronic	MAPT	intron	ENSG00000186868	MAPT
17:43685291_CA_C	plan3	25565-2.0_25566-2.0	brain	17	17:43685291_CA_C	43685291	CA	C	31161	0.771349	0.0612826	0.00948876	1.06e-10	0.0549101	0.0551214	0.131255	0.00649915	-	-	-	-	-
17:44734604_CAAGTGTA_C	plan3	25565-2.0_25566-2.0	brain	17	17:44734604_CAAGTGTA_C	44734604	CAAGTGTA	C	30845	0.793581	0.0587055	0.00989428	2.97e-09	0.0688592	0.0223067	0.125665	0.0120034	-	-	-	-	-
rs7220421	plan3	25565-2.0_25566-2.0	brain	17	rs7220421	43945726	G	A	30179	0.565658	-0.0461083	0.00818636	1.78e-08			-0.0370792	0.354526	ncRNA_intronic	MAPT-AS1	intron	ENSG00000264589	MAPT-AS1
rs772484810	plan3	25413-2.0_25412-2.0	brain	16	rs772484810	89980589	CTG	C	31119	0.784167	0.0927102	0.00968424	1.04e-21	0.037539	0.196241	0.132275	0.00492792	intergenic	TCF25;MC1R	indel	ENSG00000258839	MC1R
rs1558151	plan3	25413-2.0_25412-2.0	brain	16	rs1558151	89842903	T	A	31483	0.781295	0.0812488	0.00961959	3.01e-17	0.0470322	0.0950073	0.150753	0.00164225	intronic	FANCA	intron	ENSG00000187741	FANCA
16:89994932_ATT_A	plan3	25413-2.0_25412-2.0	brain	16	16:89994932_ATT_A	89994932	ATT	A	30853	0.642401	0.0645942	0.00836057	1.11e-14	0.0202462	0.416123	0.0730555	0.0668746	-	-	-	-	-
rs55749251	plan3	25413-2.0_25412-2.0	brain	16	rs55749251	89933324	T	G	30958	0.859552	0.0876177	0.0114323	1.8e-14	0.0591782	0.0911945	0.0926128	0.0923365	intronic	SPIRE2	intron	ENSG00000204991	SPIRE2
rs12921906	plan3	25413-2.0_25412-2.0	brain	16	rs12921906	90080920	A	G	30321	0.136918	-0.0896507	0.0117028	1.85e-14			-0.0573722	0.332895	intronic	DBNDD1	-	ENSG00000003249	DBNDD1
rs77458649	plan3	25413-2.0_25412-2.0	brain	16	rs77458649	90007992	C	G	31738	0.935771	0.122431	0.0160337	2.24e-14	0.122354	0.0103499	0.134201	0.0926192	intergenic	TUBB3;DEF8	downstream	ENSG00000198211	TUBB3
rs12596885	plan3	25413-2.0_25412-2.0	brain	16	rs12596885	90111833	C	T	31760	0.864688	0.080569	0.0115571	3.14e-12	0.0365353	0.284929	0.0291897	0.617099	ncRNA_intronic	URAHP	downstream	ENSG00000141013	GAS8
rs35432452	plan3	25413-2.0_25412-2.0	brain	16	rs35432452	89765046	C	G	31361	0.854883	0.0780549	0.0113279	5.56e-12	0.0316927	0.353365	0.101388	0.0661065	intronic	SPATA2L	intron	ENSG00000158792	SPATA2L
rs12596604	plan3	25413-2.0_25412-2.0	brain	16	rs12596604	89741151	T	C	31415	0.75308	0.0630223	0.00920201	7.45e-12	0.0461495	0.091121	0.0779289	0.0825075	intergenic	SPATA33;CDK10	downstream	ENSG00000167523	SPATA33
rs12596146	plan3	25413-2.0_25412-2.0	brain	16	rs12596146	89992238	C	G	31584	0.849813	0.073925	0.0110585	2.31e-11	0.105674	0.00102858	0.0761071	0.159465	intronic	TUBB3	intron	-	RP11-566K11.2
rs67784077	plan3	25413-2.0_25412-2.0	brain	16	rs67784077	89980620	C	T	31600	0.58174	0.0524058	0.00801298	6.15e-11	0.051035	0.0321106	0.0443071	0.253006	intergenic	TCF25;MC1R	5_prime_UTR	ENSG00000258839	MC1R
rs149082870	plan3	25413-2.0_25412-2.0	brain	16	rs149082870	89772265	G	A	31333	0.888169	0.0808654	0.0125877	1.33e-10	0.07401	0.0515647	0.0532071	0.385481	intergenic	SPATA2L;VPS9D1	upstream	ENSG00000158792	SPATA2L
rs17784583	plan3	25413-2.0_25412-2.0	brain	16	rs17784583	90026979	T	C	31760	0.857352	0.0709831	0.0112395	2.69e-10	-0.00079917	0.981188	0.141106	0.0113761	intronic	DEF8	intron	ENSG00000140995	DEF8
rs9931722	plan3	25413-2.0_25412-2.0	brain	16	rs9931722	89976329	G	T	31675	0.877427	0.0733621	0.0120325	1.08e-09	0.032671	0.342907	0.137918	0.018744	intronic	TCF25	intron	ENSG00000141002	TCF25
rs3890534	plan3	25413-2.0_25412-2.0	brain	16	rs3890534	89835289	C	T	31688	0.918155	0.0858412	0.0144056	2.54e-09	0.0826736	0.05362	0.173304	0.0166771	intronic	FANCA	intron	ENSG00000187741	FANCA
rs9739878	plan3	25413-2.0_25412-2.0	brain	12	rs9739878	49577018	G	A	31743	0.660524	0.0491675	0.00836069	4.08e-09	0.0930077	0.000151435	0.137962	0.000808333	intergenic	TUBA1B;TUBA1A	downstream	ENSG00000167552	TUBA1A
rs9923119	plan3	25413-2.0_25412-2.0	brain	16	rs9923119	90153815	T	C	30277	0.772286	0.0567953	0.00965969	4.11e-09	0.0147637	0.601948	0.00776382	0.872305	intergenic	PRDM7;FAM157B	intron	ENSG00000126856	PRDM7
rs9922090	plan3	25413-2.0_25412-2.0	brain	16	rs9922090	90107043	A	G	30191	0.444106	-0.0472497	0.00813796	6.4e-09			-0.0457915	0.238276	ncRNA_intronic	URAHP	intron	ENSG00000141013	GAS8
17:44228894_T_C	plan3	25413-2.0_25412-2.0	brain	17	17:44228894_T_C	44228894	T	C	31535	0.865943	0.0672665	0.0116908	8.72e-09	0.0657364	0.0515022	0.0240969	0.680869	-	-	-	-	-
rs10013057	plan3	25413-2.0_25412-2.0	brain	4	rs10013057	5843725	T	C	31601	0.60419	0.0462842	0.00807644	1e-08	0.0914304	0.000139524	0.00270245	0.944279	intronic	CRMP1	intron	ENSG00000072832	CRMP1
rs4785765	plan3	25413-2.0_25412-2.0	brain	16	rs4785765	90073301	T	A	31268	0.303505	-0.0490236	0.00863092	1.35e-08	-0.0599871	0.0219099	-0.00695414	0.872474	intronic	DBNDD1	intron	ENSG00000003249	DBNDD1
rs35050623	plan3	25087-2.0_25086-2.0	brain	2	rs35050623	37063240	C	CT	31105	0.458528	-0.0502692	0.00805722	4.4e-10	-0.0228404	0.339642	-0.0444211	0.262927	intergenic	VIT;STRN	indel	-	RP11-288C18.1
rs7603829	plan3	25087-2.0_25086-2.0	brain	2	rs7603829	37050873	C	T	31337	0.548266	0.0492341	0.00800305	7.66e-10	0.0326021	0.169175	0.0362763	0.352735	intergenic	VIT;STRN	intergenic	-	VIT
rs74521733	plan3	25207-2.0_25206-2.0	brain	9	rs74521733	28204475	A	T	31364	0.927401	0.0886213	0.0153353	7.52e-09	-0.0219687	0.637259	-0.0713374	0.336324	intronic	LINGO2	intron	ENSG00000174482	LINGO2
rs41280357	plan3	25257-2.0_25256-2.0	brain	4	rs41280357	53471196	G	A	31356	0.974439	-0.141323	0.0253245	2.4e-08	-0.00353404	0.969691	-0.155963	0.225593	intronic	USP46	intron	ENSG00000109189	USP46
rs9939914	plan3	25221-2.0_25220-2.0	brain	16	rs9939914	89939929	T	C	30495	0.757059	-0.0753023	0.0093456	7.79e-16	-0.0803081	0.00405629	-0.13155	0.00355484	upstream	TCF25	upstream	ENSG00000141002	TCF25
rs55749251	plan3	25221-2.0_25220-2.0	brain	16	rs55749251	89933324	T	G	30959	0.859556	-0.0788255	0.0113826	4.36e-12	-0.0679732	0.0516938	-0.133091	0.0154415	intronic	SPIRE2	intron	ENSG00000204991	SPIRE2
rs1558151	plan3	25221-2.0_25220-2.0	brain	16	rs1558151	89842903	T	A	31484	0.78127	-0.0624953	0.00957943	6.85e-11	-0.0633945	0.0239892	-0.136818	0.00429594	intronic	FANCA	intron	ENSG00000187741	FANCA
rs527802909	plan3	25221-2.0_25220-2.0	brain	12	rs527802909	49560965	A	ATT	31693	0.661155	-0.0536929	0.0083352	1.18e-10	-0.0539886	0.0280005	-0.0801484	0.052641	-	-	-	-	-
rs77458649	plan3	25221-2.0_25220-2.0	brain	16	rs77458649	90007992	C	G	31739	0.935773	-0.101377	0.0159658	2.16e-10	-0.151643	0.00143367	-0.134627	0.0915621	intergenic	TUBB3;DEF8	downstream	ENSG00000198211	TUBB3
rs12925506	plan3	25221-2.0_25220-2.0	brain	16	rs12925506	90080691	T	C	30896	0.19242	0.0593686	0.0101138	4.36e-09	0.0526324	0.0712761	0.0880556	0.0798202	intronic	DBNDD1	intron	ENSG00000003249	DBNDD1
rs11642010	plan3	25221-2.0_25220-2.0	brain	16	rs11642010	89845111	T	C	31674	0.910258	-0.0794589	0.0137718	7.94e-09	-0.0915584	0.0242045	-0.0578446	0.40252	intronic	FANCA	intron	ENSG00000187741	FANCA
rs12580349	plan3	25221-2.0_25220-2.0	brain	12	rs12580349	49436724	A	G	31500	0.639857	-0.046711	0.00820897	1.27e-08	-0.0194872	0.427581	-0.0429482	0.29174	intronic	KMT2D	intron	ENSG00000167548	KMT2D
6:135673891_CAT_C	plan3	25721-2.0_25722-2.0	brain	6	6:135673891_CAT_C	135673891	CAT	C	31411	0.958486	0.114596	0.019871	8.07e-09	-0.00322596	0.959438	-0.0670979	0.49127	-	-	-	-	-
rs9263529	plan3	25361-2.0_25360-2.0	brain	6	rs9263529	31067551	T	C	31141	0.663466	0.048016	0.0084411	1.28e-08	-0.0583207	0.0173248	-0.0245098	0.564522	intergenic	HCG22;C6orf15	-	-	-
rs79237372	plan3	25361-2.0_25360-2.0	brain	9	rs79237372	78982517	T	C	31760	0.914074	-0.0775599	0.0141166	3.92e-08	-0.00455487	0.917496	-0.0252651	0.716506	intergenic	PCSK5;RFK	intergenic	-	PCSK5
rs3132582	plan3	25361-2.0_25360-2.0	brain	6	rs3132582	30689001	T	A	31750	0.838472	0.0588746	0.0107296	4.08e-08			-0.0307824	0.567601	intronic	TUBB	intron	ENSG00000224156	TUBB
rs2834754	plan3	25453-2.0_25452-2.0	brain	21	rs2834754	36463774	C	G	31356	0.292655	0.048183	0.00872123	3.3e-08	0.004532	0.862652	0.113566	0.00785902	intergenic	RUNX1;LOC100506403	intron	ENSG00000159216	RUNX1
rs10114798	plan3	25718-2.0_25719-2.0	brain	9	rs10114798	129563384	G	A	31002	0.735662	0.0496063	0.00902316	3.85e-08	0.0241424	0.384724	-0.0195043	0.653571	intergenic	LMX1B;ZBTB43	upstream	ENSG00000169155	ZBTB43
rs2191910	plan3	25321-2.0_25320-2.0	brain	2	rs2191910	210571012	T	A	31733	0.102433	-0.0728266	0.0130539	2.42e-08	0.020836	0.569919	-0.0132385	0.842109	intronic	MAP2	intron	ENSG00000078018	MAP2
rs1148117	plan3	25876-2.0_25877-2.0	brain	11	rs1148117	123493061	T	G	33218	0.846002	0.0607616	0.0106682	1.23e-08	-0.0413172	0.176738	0.153312	0.00544317	intronic	GRAMD1B	intron	ENSG00000023171	GRAMD1B
14:70452524_TGAGA_T	plan3	25876-2.0_25877-2.0	brain	14	14:70452524_TGAGA_T	70452524	TGAGA	T	33308	0.906494	0.0723302	0.0132324	4.6e-08	0.0817116	0.0408316	0.11573	0.0897699	-	-	-	-	-
rs4510068	plan3	25600-2.0_25601-2.0	brain	17	rs4510068	44184828	G	T	30726	0.600257	-0.0506059	0.0082201	7.44e-10	-0.0393083	0.110544	-0.0539511	0.166692	intronic	KANSL1	intron	ENSG00000120071	KANSL1
rs12150530	plan3	25185-2.0_25184-2.0	brain	17	rs12150530	44090393	T	C	31754	0.822731	0.075724	0.0104004	3.32e-13	0.0623953	0.0499203	0.108383	0.0323023	intronic	MAPT	intron	ENSG00000186868	MAPT
rs12951057	plan3	25185-2.0_25184-2.0	brain	17	rs12951057	44794558	C	G	31038	0.832608	0.074875	0.0107786	3.74e-12	0.0614658	0.065197	0.108552	0.0356379	intronic	NSF	intron	ENSG00000073969	NSF
rs2016034	plan3	25185-2.0_25184-2.0	brain	17	rs2016034	44189598	A	G	31030	0.452965	0.0544652	0.00806426	1.44e-11	0.0196387	0.403171	0.0434916	0.264892	intronic	KANSL1	intron	ENSG00000120071	KANSL1
rs12939328	plan3	25185-2.0_25184-2.0	brain	17	rs12939328	44363616	A	T	30394	0.815589	0.0660746	0.010495	3.06e-10	0.0612381	0.0553019	0.121267	0.0185992	UTR3	ARL17B	intron	ENSG00000228696	ARL17B
17:44202370_AAAGGG_A	plan3	25185-2.0_25184-2.0	brain	17	17:44202370_AAAGGG_A	44202370	AAAGGG	A	31183	0.371725	-0.0513859	0.00831555	6.43e-10	-0.0682342	0.0058989	-0.097425	0.0163451	-	-	-	-	-
rs77576048	plan3	25185-2.0_25184-2.0	brain	16	rs77576048	90078724	C	T	31761	0.907512	0.0782148	0.0136663	1.05e-08	0.0522319	0.220206	-0.0123316	0.855142	intronic	DBNDD1	intron	ENSG00000003249	DBNDD1
rs116853582	plan3	25185-2.0_25184-2.0	brain	16	rs116853582	89788768	T	A	31644	0.860558	0.0644214	0.0114789	2e-08	0.06945	0.0464072	0.0667511	0.240002	intronic	ZNF276	intron	ENSG00000158805	ZNF276
3:47275200_GA_G	plan3	25836-2.0_25837-2.0	brain	3	3:47275200_GA_G	47275200	GA	G	33502	0.984404	-0.176146	0.0308719	1.16e-08	0.0604643	0.432898	-0.15664	0.297449	-	-	-	-	-
rs12641670	plan3	25615-2.0_25616-2.0	brain	4	rs12641670	184387580	C	T	31622	0.200003	0.0557229	0.00990947	1.87e-08	-0.062033	0.0330549	-0.013641	0.778935	intergenic	CDKN2AIP;LOC389247	intergenic	-	DUX4L2
rs11674941	plan3	25725-2.0_25726-2.0	brain	2	rs11674941	147743365	A	G	31759	0.967694	0.124036	0.0220161	1.76e-08	-0.039584	0.539902	0.149496	0.172101	intergenic	PABPC1P2;ACVR2A	intergenic	-	AC062032.1
rs202186578	plan3	25725-2.0_25726-2.0	brain	16	rs202186578	89747400	C	T	30374	0.89221	-0.0705152	0.0128716	4.29e-08	-0.0373897	0.340558	0.0231534	0.724932	intergenic	SPATA33;CDK10	-	ENSG00000185324	CDK10
17:44289832_A_G	plan3	25852-2.0_25853-2.0	brain	17	17:44289832_A_G	44289832	A	G	32820	0.587203	-0.0447712	0.00789411	1.42e-08	-0.0344294	0.146465	-0.0188255	0.630385	-	-	-	-	-
rs772484810	plan3	25269-2.0_25268-2.0	brain	16	rs772484810	89980589	CTG	C	31120	0.784158	0.0831952	0.00963214	5.76e-18	0.0518179	0.0723502	0.0471588	0.311472	intergenic	TCF25;MC1R	indel	ENSG00000258839	MC1R
rs2228479	plan3	25269-2.0_25268-2.0	brain	16	rs2228479	89985940	G	A	31761	0.900617	0.100111	0.0130764	1.92e-14	0.0859577	0.0261788	0.109151	0.0845574	exonic	MC1R	missense	-	RP11-566K11.2
rs1558151	plan3	25269-2.0_25268-2.0	brain	16	rs1558151	89842903	T	A	31484	0.78127	0.0711159	0.00956675	1.06e-13	0.0714477	0.0106024	0.134549	0.00458349	intronic	FANCA	intron	ENSG00000187741	FANCA
rs566790193	plan3	25269-2.0_25268-2.0	brain	12	rs566790193	49519945	C	CT	30350	0.679341	0.0621224	0.00864748	6.78e-13	0.087373	0.000598759	0.134068	0.00157148	intergenic	LMBR1L;TUBA1B	indel	ENSG00000123416	TUBA1B
rs35432452	plan3	25269-2.0_25268-2.0	brain	16	rs35432452	89765046	C	G	31362	0.854872	0.0803328	0.0112631	9.86e-13	0.0303901	0.370155	0.136843	0.0121182	intronic	SPATA2L	intron	ENSG00000158792	SPATA2L
rs12465033	plan3	25269-2.0_25268-2.0	brain	2	rs12465033	210291984	T	C	31651	0.70587	-0.0564844	0.00861553	5.52e-11	-0.0514768	0.0432995	-0.0296441	0.466264	intronic	MAP2	intron	ENSG00000078018	MAP2
rs200955819	plan3	25269-2.0_25268-2.0	brain	16	rs200955819	90061708	T	C	31457	0.929396	0.098899	0.0153612	1.21e-10	0.0875264	0.0562913	-0.0206534	0.786611	ncRNA_exonic	AFG3L1P	non_coding_transcript_exon	ENSG00000223959	AFG3L1P
rs2052867	plan3	25269-2.0_25268-2.0	brain	16	rs2052867	89707093	C	T	31761	0.871745	0.0750652	0.0117151	1.48e-10	0.0594467	0.0886278	0.0677867	0.22691	intergenic	DPEP1;CHMP1A	downstream	ENSG00000015413	DPEP1
16:89994932_ATT_A	plan3	25269-2.0_25268-2.0	brain	16	16:89994932_ATT_A	89994932	ATT	A	30854	0.642413	0.0529517	0.00831585	1.92e-10	0.0157423	0.524278	-0.00729542	0.853157	-	-	-	-	-
rs138115259	plan3	25269-2.0_25268-2.0	brain	5	rs138115259	146753173	T	TG	30849	0.828439	-0.0660099	0.0105652	4.16e-10	-0.0163269	0.606261	-0.0775933	0.120139	intronic	STK32A	indel	ENSG00000169302	STK32A
rs2434871	plan3	25269-2.0_25268-2.0	brain	16	rs2434871	89736352	G	C	31127	0.245992	-0.0571578	0.00919904	5.18e-10	-0.0289978	0.289178	-0.0896741	0.0445415	UTR3	SPATA33	3_prime_UTR	ENSG00000167523	SPATA33
rs12921906	plan3	25269-2.0_25268-2.0	brain	16	rs12921906	90080920	A	G	30322	0.136914	-0.0715231	0.0116407	8.04e-10			-0.0605609	0.300774	intronic	DBNDD1	-	ENSG00000003249	DBNDD1
rs13148601	plan3	25269-2.0_25268-2.0	brain	4	rs13148601	5844170	A	G	30486	0.617185	0.0497333	0.00823378	1.54e-09	0.0414126	0.0918308	-0.0205666	0.602818	intronic	CRMP1	intron	ENSG00000072832	CRMP1
rs75303838	plan3	25269-2.0_25268-2.0	brain	16	rs75303838	89947948	GGA	G	30336	0.610479	0.0492935	0.00823572	2.16e-09			0.0563861	0.155384	-	-	-	-	-
rs12596885	plan3	25269-2.0_25268-2.0	brain	16	rs12596885	90111833	C	T	31761	0.864693	0.0678528	0.0114945	3.57e-09	0.0389809	0.250583	0.0181998	0.75225	ncRNA_intronic	URAHP	downstream	ENSG00000141013	GAS8
rs55749251	plan3	25269-2.0_25268-2.0	brain	16	rs55749251	89933324	T	G	30959	0.859556	0.0665624	0.0113722	4.83e-09	0.0529188	0.128268	-0.00115175	0.983105	intronic	SPIRE2	intron	ENSG00000204991	SPIRE2
rs11641525	plan3	25269-2.0_25268-2.0	brain	16	rs11641525	89691310	G	A	31761	0.951466	0.103612	0.0183516	1.64e-08	0.0488081	0.352491	-0.0024208	0.978522	intronic	DPEP1	intron	ENSG00000015413	DPEP1
rs1544581	plan3	25269-2.0_25268-2.0	brain	2	rs1544581	210641048	G	T	31568	0.434063	-0.0445124	0.00795987	2.24e-08	-0.0322757	0.16705	-0.0222738	0.569371	intronic	UNC80	intron	ENSG00000144406	UNC80
6:135673891_CAT_C	plan3	25613-2.0_25614-2.0	brain	6	6:135673891_CAT_C	135673891	CAT	C	31412	0.958487	0.113714	0.0199128	1.13e-08	0.0310261	0.624631	-0.000661176	0.994605	-	-	-	-	-
9:130369787_CAA_C	plan3	25305-2.0_25304-2.0	brain	9	9:130369787_CAA_C	130369787	CAA	C	30442	0.435812	-0.045447	0.0081199	2.18e-08	-0.0122713	0.614426	0.00212195	0.957038	-	-	-	-	-
rs7225002	plan3	25331-2.0_25330-2.0	brain	17	rs7225002	44189067	A	G	31593	0.585145	-0.046415	0.00805567	8.32e-09	-0.0591372	0.0139602	-0.0495967	0.198921	intronic	KANSL1	intron	ENSG00000120071	KANSL1
rs199898337	plan3	25129-2.0_25128-2.0	brain	11	rs199898337	42506097	A	C	31156	0.864264	0.0642241	0.0116056	3.13e-08	-0.0453854	0.182616	0.0231447	0.693513	intergenic	LINC02740;HNRNPKP3	-	-	CTD-2572N17.1
rs3129817	plan3	25475-2.0_25474-2.0	brain	6	rs3129817	30342753	G	A	31760	0.849008	0.0605929	0.0110606	4.3e-08	0.113427	0.00163318	0.0973327	0.0784191	intergenic	RPP21;HLA-E	intergenic	-	TBC1D22B
rs180827403	plan3	25113-2.0_25112-2.0	brain	2	rs180827403	10417660	C	T	31633	0.986375	-0.192963	0.03402	1.41e-08	-0.148178	0.244244	-0.202968	0.219932	intergenic	MIR4261;HPCAL1	upstream	ENSG00000264030	RN7SL66P
rs56321791	plan3	25081-2.0_25080-2.0	brain	13	rs56321791	73251087	T	TA	30527	0.586514	0.044806	0.00820106	4.67e-08	0.00629079	0.796258	0.0451469	0.261967	-	-	-	-	-
rs12953096	plan3	25431-2.0_25430-2.0	brain	17	rs12953096	44332959	C	T	30612	0.826114	-0.0758545	0.0107076	1.4e-12	-0.0623733	0.0568812	0.000715402	0.989179	intergenic	KANSL1;ARL17B	downstream	-	RP11-259G18.3
rs35732828	plan3	25431-2.0_25430-2.0	brain	17	rs35732828	44833217	C	A	31760	0.834981	-0.0718297	0.010698	1.89e-11	-0.0255618	0.439917	-0.0027126	0.958248	UTR3	NSF	3_prime_UTR	ENSG00000073969	NSF
rs35838379	plan3	25431-2.0_25430-2.0	brain	17	rs35838379	44040184	A	G	30647	0.822152	-0.0621861	0.0105685	4e-09	-0.0699052	0.030504	0.0133169	0.795157	intronic	MAPT	intron	ENSG00000186868	MAPT
rs694861	plan3	25650-2.0_25651-2.0	brain	18	rs694861	9632372	T	C	31277	0.155242	0.063442	0.0109475	6.83e-09	-0.0129074	0.69009	-0.0330589	0.529324	intergenic	PPP4R1-AS1;RAB31	intergenic	-	PPP4R1-AS1
rs142862164	plan3	25097-2.0_25096-2.0	brain	5	rs142862164	74539992	G	A	31647	0.984785	-0.179136	0.0322048	2.66e-08	0.18879	0.0689593	-0.136357	0.417561	intergenic	ANKRD31;HMGCR	intergenic	-	JMY
rs772484810	plan3	25542-2.0_25543-2.0	brain	16	rs772484810	89980589	CTG	C	31119	0.784151	-0.0707416	0.0097264	3.51e-13	-0.0880927	0.00245417	-0.08193	0.0839171	intergenic	TCF25;MC1R	indel	ENSG00000258839	MC1R
rs62052186	plan3	25542-2.0_25543-2.0	brain	16	rs62052186	89969567	A	T	31732	0.900826	-0.0869365	0.0132221	4.86e-11	-0.0903215	0.0211703	-0.0946259	0.143324	intronic	TCF25	intron	ENSG00000141002	TCF25
12:49556113_GA_G	plan3	25542-2.0_25543-2.0	brain	12	12:49556113_GA_G	49556113	GA	G	31498	0.655311	-0.0508287	0.0083889	1.37e-09	-0.0491524	0.0459448	-0.018572	0.656239	-	-	-	-	-
rs1558151	plan3	25542-2.0_25543-2.0	brain	16	rs1558151	89842903	T	A	31483	0.781263	-0.0559898	0.00966036	6.8e-09	-0.0789774	0.0051249	-0.0810612	0.0932122	intronic	FANCA	intron	ENSG00000187741	FANCA
rs41298373	plan3	25872-2.0_25873-2.0	brain	10	rs41298373	7622009	G	A	33644	0.898764	-0.0955376	0.012732	6.2e-14	-0.0996038	0.00794851	-0.142971	0.0251538	exonic	ITIH5	missense	ENSG00000123243	ITIH5
rs146200837	plan3	25912-2.0_25914-2.0	brain	7	rs146200837	103413688	G	GTCTC	32713	0.60048	0.0448967	0.00796641	1.74e-08	-0.0127976	0.597392	0.106717	0.00787676	intronic	RELN	indel	ENSG00000189056	RELN
rs530764626	plan3	25409-2.0_25408-2.0	brain	12	rs530764626	49587330	A	AT	31305	0.661444	-0.0530704	0.00844774	3.34e-10	-0.0600162	0.016154	-0.0411442	0.324282	intergenic	TUBA1A;TUBA1C	indel	ENSG00000167552	TUBA1A
rs1972596	plan3	25685-2.0_25686-2.0	brain	18	rs1972596	52546346	T	C	30587	0.689296	-0.0486598	0.00871088	2.32e-08					intronic	RAB27B	intron	ENSG00000041353	RAB27B
rs67804564	plan3	25850-2.0_25851-2.0	brain	8	rs67804564	122457121	G	A	32941	0.897271	0.0701647	0.0128239	4.46e-08	-0.038276	0.301345	0.00363177	0.954854	intergenic	SNTB1;HAS2	intergenic	-	RPL35AP19
6:135673891_CAT_C	plan3	25640-2.0_25641-2.0	brain	6	6:135673891_CAT_C	135673891	CAT	C	31412	0.958487	0.108689	0.0199032	4.74e-08	0.00713909	0.910244	0.0295777	0.762133	-	-	-	-	-
rs11947929	plan3	25798-2.0_25799-2.0	brain	4	rs11947929	168224994	T	G	33644	0.982359	0.163442	0.0292015	2.18e-08	-0.132448	0.206911	0.155715	0.316878	intergenic	SPOCK3;ANXA10	downstream	-	RP11-436A7.1
rs4799622	plan3	25465-2.0_25464-2.0	brain	18	rs4799622	29590821	C	T	31633	0.388898	0.0447654	0.00814562	3.89e-08	0.000236195	0.992137	-0.00991567	0.804533	intergenic	TRAPPC8;RNF125	intergenic	-	RNF125
18:74135407_AAC_A	plan3	25131-2.0_25130-2.0	brain	18	18:74135407_AAC_A	74135407	AAC	A	31092	0.948009	-0.0976318	0.0179057	4.97e-08	-0.0676616	0.239318	-0.152211	0.0734582	-	-	-	-	-
rs8139647	plan3	25125-2.0_25124-2.0	brain	22	rs8139647	48570456	T	G	31536	0.611904	-0.0474709	0.00802602	3.33e-09	0.0236663	0.328264	0.0117202	0.766449	intergenic	LOC284930;MIR3201	intergenic	-	-
rs1883133	plan3	25125-2.0_25124-2.0	brain	22	rs1883133	48622651	C	T	30504	0.311959	0.0490949	0.00859809	1.13e-08	-0.00431176	0.870281	0.0321617	0.441514	intergenic	LOC284930;MIR3201	intergenic	-	-
8:26493690_CA_C	plan3	25900-2.0_25902-2.0	brain	8	8:26493690_CA_C	26493690	CA	C	33464	0.827651	0.0939057	0.0101713	2.65e-20	0.0794638	0.00992341	0.122151	0.0147586	-	-	-	-	-
rs7826601	plan3	25900-2.0_25902-2.0	brain	8	rs7826601	26410379	A	C	33501	0.289364	-0.0698096	0.00848071	1.85e-16	-0.0355766	0.156211	-0.0610523	0.148121	intronic	DPYSL2	intron	ENSG00000092964	DPYSL2
rs13260473	plan3	25900-2.0_25902-2.0	brain	8	rs13260473	26460948	G	A	33425	0.826806	0.0772308	0.0101752	3.2e-14	0.091665	0.00267245	0.131253	0.00848737	intronic	DPYSL2	intron	ENSG00000092964	DPYSL2
rs763476132	plan3	25900-2.0_25902-2.0	brain	8	rs763476132	26487509	ACG	A	33339	0.41306	-0.0557773	0.00781632	9.61e-13	-0.0382919	0.097444	-0.0669646	0.0816808	intronic	DPYSL2	indel	ENSG00000092964	DPYSL2
rs442103	plan3	25900-2.0_25902-2.0	brain	8	rs442103	26429056	T	C	33140	0.382227	-0.0521559	0.00794415	5.19e-11	-0.0880788	0.000217206	-0.0990458	0.0118082	intronic	DPYSL2	intron	ENSG00000092964	DPYSL2
rs10088957	plan3	25900-2.0_25902-2.0	brain	8	rs10088957	26499118	A	G	32831	0.76341	0.0597902	0.00914687	6.29e-11	0.053856	0.0478701	0.0862568	0.0475316	intronic	DPYSL2	intron	ENSG00000092964	DPYSL2
rs327230	plan3	25900-2.0_25902-2.0	brain	8	rs327230	26461212	C	G	33136	0.202348	-0.0604664	0.00960338	3.05e-10	-0.0154884	0.595907	-0.0869979	0.0698465	-	-	-	-	-
rs35678887	plan3	25900-2.0_25902-2.0	brain	8	rs35678887	26422291	A	T	32868	0.541697	-0.0478327	0.00780588	8.91e-10	-0.0217975	0.349425	-0.0648663	0.0960677	intronic	DPYSL2	intron	ENSG00000092964	DPYSL2
rs181352032	plan3	25900-2.0_25902-2.0	brain	4	rs181352032	54824910	G	A	33253	0.986422	-0.200312	0.0332815	1.76e-09	0.0613934	0.55107	-0.122299	0.461523	intergenic	LOC100506444;RPL21P44	intron	-	RP11-231C18.3
rs34236168	plan3	25900-2.0_25902-2.0	brain	8	rs34236168	26519537	T	C	33086	0.824457	0.0589875	0.010191	7.12e-09	0.0605968	0.0483853	0.081021	0.0957934	intergenic	DPYSL2;ADRA1A	downstream	ENSG00000092964	DPYSL2
rs403185	plan3	25900-2.0_25902-2.0	brain	8	rs403185	26476721	A	G	32852	0.406733	-0.0457786	0.0079281	7.73e-09	-0.0510396	0.0319237	-0.10895	0.00525874	intronic	DPYSL2	intron	ENSG00000092964	DPYSL2
rs13249543	plan3	25900-2.0_25902-2.0	brain	8	rs13249543	26463344	A	G	32121	0.727515	-0.048162	0.00882862	4.89e-08			-0.0635083	0.160792	intronic	DPYSL2	intron	ENSG00000092964	DPYSL2
rs35032782	plan3	25227-2.0_25226-2.0	brain	17	rs35032782	44095724	T	TA	31464	0.824005	-0.089414	0.0104184	9.3e-18	-0.0871456	0.00644695	-0.0939326	0.0637824	intronic	MAPT	indel	ENSG00000186868	MAPT
rs12939328	plan3	25227-2.0_25226-2.0	brain	17	rs12939328	44363616	A	T	30394	0.815589	-0.074948	0.0104319	6.75e-13	-0.0552474	0.0836369	-0.0958827	0.060051	UTR3	ARL17B	intron	ENSG00000228696	ARL17B
rs2435211	plan3	25227-2.0_25226-2.0	brain	17	rs2435211	44063244	C	T	30608	0.698183	-0.0606351	0.0087632	4.54e-12	-0.0555855	0.0340196	-0.0773581	0.0752606	intronic	MAPT	intron	ENSG00000186868	MAPT
rs12951057	plan3	25227-2.0_25226-2.0	brain	17	rs12951057	44794558	C	G	31038	0.832608	-0.0679978	0.0107172	2.23e-10	-0.0483394	0.146837	-0.123285	0.0158021	intronic	NSF	intron	ENSG00000073969	NSF
rs2316775	plan3	25227-2.0_25226-2.0	brain	17	rs2316775	43953502	A	G	31761	0.808413	-0.0602492	0.0100134	1.78e-09	-0.0747386	0.0145952	-0.0738114	0.125476	ncRNA_intronic	MAPT-AS1	intron	ENSG00000264589	MAPT-AS1
rs17692129	plan3	25227-2.0_25226-2.0	brain	17	rs17692129	44793283	C	T	31761	0.662149	-0.0466182	0.00832546	2.15e-08	-0.0594627	0.0202758	-0.076521	0.0554865	intronic	NSF	intron	ENSG00000073969	NSF
rs11382443	plan3	25227-2.0_25226-2.0	brain	12	rs11382443	95502969	T	TA	31329	0.683185	0.0472546	0.00850705	2.78e-08	-0.00122511	0.961567	0.0671605	0.105175	intronic	FGD6	indel	ENSG00000180263	FGD6
rs8024778	plan3	25103-2.0_25102-2.0	brain	15	rs8024778	39373669	T	A	31456	0.551691	0.0469703	0.00793135	3.18e-09			0.047097	0.224864	intergenic	LINC02694;C15orf54	intron	-	RP11-624L4.1
rs1585452	plan3	25103-2.0_25102-2.0	brain	15	rs1585452	39352587	T	G	31200	0.527724	0.0458147	0.0079463	8.14e-09			-0.0023511	0.951867	intergenic	LINC02694;C15orf54	intron	-	RP11-624L4.1
rs1793894	plan3	25708-2.0_25709-2.0	brain	6	rs1793894	31196862	G	A	31587	0.831165	0.0582736	0.0105977	3.83e-08			0.0453753	0.398586	intergenic	HCG27;HLA-C	upstream	-	XXbac-BPG299F13.16
rs9257802	plan3	25708-2.0_25709-2.0	brain	6	rs9257802	29343355	C	T	31759	0.800214	0.0542722	0.00990514	4.27e-08	0.000492495	0.986839	0.0845723	0.0870832	upstream	OR12D3	intron	ENSG00000240130	OR5V1
6:135673891_CAT_C	plan3	25532-2.0_25533-2.0	brain	6	6:135673891_CAT_C	135673891	CAT	C	31412	0.958487	0.110503	0.0198864	2.75e-08	0.0461809	0.465869	-0.0710461	0.46466	-	-	-	-	-
rs4240499	plan3	25906-2.0_25908-2.0	brain	10	rs4240499	50310251	T	C	32457	0.614351	0.0459185	0.00805053	1.17e-08	0.0222108	0.353239	-0.00144119	0.971843	UTR3	VSTM4	3_prime_UTR	ENSG00000165633	VSTM4
rs772484810	plan3	25173-2.0_25172-2.0	brain	16	rs772484810	89980589	CTG	C	31120	0.784158	-0.12496	0.0096931	5.02e-38	-0.0755738	0.00910562	-0.187474	7.61e-05	intergenic	TCF25;MC1R	indel	ENSG00000258839	MC1R
rs1558151	plan3	25173-2.0_25172-2.0	brain	16	rs1558151	89842903	T	A	31484	0.78127	-0.111668	0.00962437	4e-31	-0.0588336	0.0363923	-0.190824	7.7e-05	intronic	FANCA	intron	ENSG00000187741	FANCA
rs80049853	plan3	25173-2.0_25172-2.0	brain	16	rs80049853	90007889	G	A	31542	0.934817	-0.177559	0.0159932	1.22e-28	-0.124161	0.00880819	-0.0959983	0.220173	intergenic	TUBB3;DEF8	downstream	ENSG00000198211	TUBB3
rs12921906	plan3	25173-2.0_25172-2.0	brain	16	rs12921906	90080920	A	G	30322	0.136914	0.121103	0.0117076	4.46e-25			0.162504	0.00632819	intronic	DBNDD1	-	ENSG00000003249	DBNDD1
rs9931722	plan3	25173-2.0_25172-2.0	brain	16	rs9931722	89976329	G	T	31676	0.877415	-0.119112	0.0120329	4.21e-23	-0.0720757	0.0360059	-0.146612	0.0130239	intronic	TCF25	intron	ENSG00000141002	TCF25
rs9739878	plan3	25173-2.0_25172-2.0	brain	12	rs9739878	49577018	G	A	31744	0.660534	-0.0802598	0.00836083	8.03e-22	-0.141764	6.52e-09	-0.157617	0.000147688	intergenic	TUBA1B;TUBA1A	downstream	ENSG00000167552	TUBA1A
rs35366867	plan3	25173-2.0_25172-2.0	brain	16	rs35366867	90134578	T	C	31548	0.857804	-0.107576	0.0113496	2.58e-21	-0.0738387	0.0275973	-0.123347	0.0319758	intronic	PRDM7	intron	ENSG00000126856	PRDM7
rs55749251	plan3	25173-2.0_25172-2.0	brain	16	rs55749251	89933324	T	G	30959	0.859556	-0.106931	0.011437	8.8e-21	-0.0746977	0.0326652	-0.144949	0.00877793	intronic	SPIRE2	intron	ENSG00000204991	SPIRE2
rs35432452	plan3	25173-2.0_25172-2.0	brain	16	rs35432452	89765046	C	G	31362	0.854872	-0.10336	0.0113302	7.34e-20	-0.0701829	0.0394341	-0.172547	0.00186808	intronic	SPATA2L	intron	ENSG00000158792	SPATA2L
rs149082870	plan3	25173-2.0_25172-2.0	brain	16	rs149082870	89772265	G	A	31334	0.888157	-0.112728	0.0125889	3.41e-19	-0.108022	0.00440195	-0.13212	0.0319215	intergenic	SPATA2L;VPS9D1	upstream	ENSG00000158792	SPATA2L
rs12443954	plan3	25173-2.0_25172-2.0	brain	16	rs12443954	89741496	A	G	31421	0.753111	-0.0799554	0.00920273	3.68e-18	-0.0480902	0.0772688	-0.102989	0.0224227	intergenic	SPATA33;CDK10	downstream	ENSG00000167523	SPATA33
rs61356367	plan3	25173-2.0_25172-2.0	brain	16	rs61356367	89991895	C	T	31587	0.849527	-0.0936627	0.0110539	2.39e-17	-0.128749	5.95e-05	-0.169476	0.00181324	intronic	TUBB3	intron	-	RP11-566K11.2
rs4785721	plan3	25173-2.0_25172-2.0	brain	16	rs4785721	89839997	G	A	31670	0.584686	-0.0644226	0.00803357	1.06e-15	-0.0106675	0.662526	-0.0794	0.0452896	intronic	FANCA	intron	ENSG00000187741	FANCA
rs4785765	plan3	25173-2.0_25172-2.0	brain	16	rs4785765	90073301	T	A	31269	0.303511	0.0689033	0.00863084	1.42e-15	0.0774952	0.00300255	0.105923	0.0149023	intronic	DBNDD1	intron	ENSG00000003249	DBNDD1
rs12298884	plan3	25173-2.0_25172-2.0	brain	12	rs12298884	49479370	G	A	31659	0.596023	-0.0634909	0.00804225	2.91e-15	-0.0827508	0.000483063	-0.109809	0.00610477	intergenic	RHEBL1;DHH	downstream	ENSG00000139549	DHH
rs12447864	plan3	25173-2.0_25172-2.0	brain	16	rs12447864	89897444	A	G	31022	0.90273	-0.105966	0.0135114	4.41e-15	-0.0471538	0.23881	-0.177793	0.00857405	intronic	SPIRE2	intron	ENSG00000204991	SPIRE2
rs17226082	plan3	25173-2.0_25172-2.0	brain	16	rs17226082	89862155	G	C	31659	0.902729	0.103307	0.0133142	8.55e-15	-0.0298682	0.468924	0.160203	0.0137444	intronic	FANCA	intron	ENSG00000187741	FANCA
rs9922090	plan3	25173-2.0_25172-2.0	brain	16	rs9922090	90107043	A	G	30192	0.444108	0.062903	0.00813812	1.08e-14			0.0608974	0.118526	ncRNA_intronic	URAHP	intron	ENSG00000141013	GAS8
16:89994932_ATT_A	plan3	25173-2.0_25172-2.0	brain	16	16:89994932_ATT_A	89994932	ATT	A	30854	0.642413	-0.0640031	0.008364	1.98e-14	-0.05934	0.0168816	-0.0496159	0.215794	-	-	-	-	-
rs1544581	plan3	25173-2.0_25172-2.0	brain	2	rs1544581	210641048	G	T	31568	0.434063	0.0607991	0.00800479	3.07e-14	0.0387651	0.0987555	0.0282013	0.478717	intronic	UNC80	intron	ENSG00000144406	UNC80
rs11899684	plan3	25173-2.0_25172-2.0	brain	2	rs11899684	210475852	C	T	31757	0.965567	-0.160735	0.0216629	1.17e-13	-0.111648	0.0942714	-0.0920179	0.38186	intronic	MAP2	intron	ENSG00000078018	MAP2
rs9673945	plan3	25173-2.0_25172-2.0	brain	16	rs9673945	89744756	G	A	31452	0.152025	-0.0801564	0.0110253	3.59e-13	-0.0311807	0.339058	-0.124982	0.0206594	intergenic	SPATA33;CDK10	upstream	ENSG00000185324	CDK10
rs145957290	plan3	25173-2.0_25172-2.0	brain	15	rs145957290	77004248	A	G	31155	0.498668	0.0568952	0.00798962	1.07e-12	0.0489985	0.0381188	0.053372	0.168587	intronic	SCAPER	intron	ENSG00000140386	SCAPER
2:27339739_TTCTCTCTCTCTCTCTC_T	plan3	25173-2.0_25172-2.0	brain	2	2:27339739_TTCTCTCTCTCTCTCTC_T	27339739	TTCTCTCTCTCTCTCTC	T	31049	0.545058	0.0568711	0.00799811	1.16e-12	0.0514326	0.0326383	0.00714102	0.85666	-	-	-	-	-
rs34120897	plan3	25173-2.0_25172-2.0	brain	16	rs34120897	89795813	A	C	31761	0.881332	-0.0860888	0.0121917	1.65e-12	-0.104711	0.00360788	-0.120646	0.0491563	intronic	ZNF276	intron	ENSG00000158805	ZNF276
rs56219904	plan3	25173-2.0_25172-2.0	brain	16	rs56219904	90030770	A	G	31576	0.867589	-0.0803846	0.0116384	4.96e-12	-0.0307258	0.378027	-0.148008	0.0101434	intronic	DEF8	intron	ENSG00000140995	DEF8
rs11732548	plan3	25173-2.0_25172-2.0	brain	4	rs11732548	5843922	G	A	30709	0.673207	-0.0589425	0.00855848	5.7e-12	-0.0886035	0.000528077	0.0465224	0.264012	intronic	CRMP1	intron	ENSG00000072832	CRMP1
rs35754755	plan3	25173-2.0_25172-2.0	brain	16	rs35754755	89765453	C	T	31172	0.97262	-0.169001	0.0245477	5.8e-12	-0.13286	0.0583983	-0.131158	0.283954	intronic	SPATA2L	intron	ENSG00000158792	SPATA2L
rs12548421	plan3	25173-2.0_25172-2.0	brain	8	rs12548421	26405630	C	G	30639	0.73586	-0.0622433	0.00911767	8.69e-12	-0.0498109	0.0743625	-0.034225	0.458844	intronic	DPYSL2	intron	ENSG00000092964	DPYSL2
rs145943576	plan3	25173-2.0_25172-2.0	brain	16	rs145943576	90054119	C	T	31304	0.868355	0.0800269	0.0117479	9.62e-12	0.0509017	0.16173	0.0877358	0.127151	ncRNA_intronic	AFG3L1P	intron	ENSG00000223959	AFG3L1P
rs12951057	plan3	25173-2.0_25172-2.0	brain	17	rs12951057	44794558	C	G	31038	0.832608	0.0732299	0.0107574	9.94e-12	0.129842	9.19e-05	0.10953	0.0333697	intronic	NSF	intron	ENSG00000073969	NSF
4:5826516_CAA_C	plan3	25173-2.0_25172-2.0	brain	4	4:5826516_CAA_C	5826516	CAA	C	31749	0.979858	-0.189735	0.0280863	1.42e-11	-0.0347066	0.668351	-0.065939	0.650347	-	-	-	-	-
rs138513618	plan3	25173-2.0_25172-2.0	brain	17	rs138513618	73249830	C	A	31487	0.980929	0.195142	0.0289806	1.66e-11	0.0596343	0.541527	0.278454	0.0447637	intronic	GGA3	intron	ENSG00000125447	GGA3
rs117129193	plan3	25173-2.0_25172-2.0	brain	15	rs117129193	76656803	A	G	31612	0.472906	0.0527644	0.0079494	3.19e-11	0.0448824	0.0543243	0.0588449	0.131163	intronic	SCAPER	-	-	-
rs8048449	plan3	25173-2.0_25172-2.0	brain	16	rs8048449	90028106	T	G	31684	0.85802	0.0742764	0.0112882	4.71e-11	0.022769	0.501554	0.151734	0.00523973	intronic	DEF8	intron	ENSG00000140995	DEF8
rs7199291	plan3	25173-2.0_25172-2.0	brain	16	rs7199291	89964383	T	C	31314	0.804097	0.0658111	0.010013	4.95e-11	-0.0468968	0.118329	0.0794067	0.100939	intronic	TCF25	intron	ENSG00000141002	TCF25
rs3768812	plan3	25173-2.0_25172-2.0	brain	2	rs3768812	210555776	C	T	30751	0.364704	0.0543638	0.00835502	7.68e-11	0.0786263	0.00160984	0.0148248	0.722919	intronic	MAP2	intron	ENSG00000078018	MAP2
rs3114915	plan3	25173-2.0_25172-2.0	brain	16	rs3114915	89366932	G	A	30824	0.293862	0.0568783	0.00881589	1.11e-10	0.0666267	0.0114377	0.0705742	0.0985099	intronic	ANKRD11	intron	ENSG00000167522	ANKRD11
rs1045814	plan3	25173-2.0_25172-2.0	brain	16	rs1045814	89762915	C	T	31761	0.604153	-0.0517132	0.00804501	1.29e-10	0.00361549	0.882708	-0.0851598	0.0301496	UTR3	SPATA2L	3_prime_UTR	ENSG00000158792	SPATA2L
rs142224132	plan3	25173-2.0_25172-2.0	brain	2	rs142224132	210733552	A	G	31593	0.967335	-0.143267	0.0222909	1.3e-10	-0.107185	0.107366	-0.0395433	0.722245	intronic	UNC80	intron	ENSG00000144406	UNC80
rs7190567	plan3	25173-2.0_25172-2.0	brain	16	rs7190567	89978243	G	A	31380	0.901641	-0.0852642	0.0133359	1.62e-10	-0.0283498	0.47106	-0.166762	0.0146464	downstream	TCF25	upstream	ENSG00000258839	MC1R
2:210512828_ATTT_A	plan3	25173-2.0_25172-2.0	brain	2	2:210512828_ATTT_A	210512828	ATTT	A	31667	0.912669	-0.089446	0.0139944	1.64e-10	-0.0942457	0.0160729	-0.0368812	0.593111	-	-	-	-	-
rs6785570	plan3	25173-2.0_25172-2.0	brain	3	rs6785570	141603887	G	A	31700	0.644448	-0.05262	0.00825528	1.84e-10	-0.0739698	0.00253813	-0.0630936	0.130697	intronic	ATP1B3	intron	ENSG00000069849	ATP1B3
rs2198475	plan3	25173-2.0_25172-2.0	brain	2	rs2198475	210361711	C	T	31557	0.339101	-0.0526816	0.00837045	3.1e-10	-0.0793442	0.0012892	-0.0148938	0.714507	intronic	MAP2	intron	ENSG00000078018	MAP2
rs12953096	plan3	25173-2.0_25172-2.0	brain	17	rs12953096	44332959	C	T	30613	0.826103	0.066993	0.0106903	3.69e-10	0.113369	0.000508602	0.0723576	0.170258	intergenic	KANSL1;ARL17B	downstream	-	RP11-259G18.3
rs12448600	plan3	25173-2.0_25172-2.0	brain	16	rs12448600	89810220	A	C	31665	0.952124	-0.115904	0.0185773	4.4e-10	-0.0302528	0.581481	-0.264495	0.00453254	intronic	FANCA	intron	ENSG00000187741	FANCA
rs753195286	plan3	25173-2.0_25172-2.0	brain	2	rs753195286	210294107	GT	G	31064	0.500998	0.0493699	0.00801729	7.37e-10	0.0553397	0.0181497	0.0513688	0.180548	intronic	MAP2	indel	ENSG00000078018	MAP2
rs12148386	plan3	25173-2.0_25172-2.0	brain	15	rs12148386	77254544	T	C	31419	0.458035	0.048525	0.00797808	1.18e-09	0.0373518	0.116427	0.0389284	0.315238	intergenic	RCN2;PSTPIP1	intergenic	-	RCN2
rs62052211	plan3	25173-2.0_25172-2.0	brain	16	rs62052211	89980316	T	C	31580	0.581871	-0.0484973	0.00802187	1.49e-09	-0.0758547	0.00141917	-0.0883826	0.0235209	intergenic	TCF25;MC1R	5_prime_UTR	ENSG00000258839	MC1R
rs117417690	plan3	25173-2.0_25172-2.0	brain	16	rs117417690	90158005	C	T	31761	0.92072	0.0879369	0.0145697	1.58e-09	0.0410396	0.336994	0.109374	0.126699	intergenic	PRDM7;FAM157B	intron	ENSG00000126856	PRDM7
rs7201721	plan3	25173-2.0_25172-2.0	brain	16	rs7201721	90058746	G	A	31147	0.260073	-0.0543561	0.00903803	1.81e-09	-0.00479429	0.860939	-0.0447679	0.3117	ncRNA_intronic	AFG3L1P	intron	ENSG00000223959	AFG3L1P
rs4886838	plan3	25173-2.0_25172-2.0	brain	15	rs4886838	77158170	C	T	31719	0.204452	0.0584277	0.00974325	2.01e-09	0.0968591	0.000946534	-0.0164715	0.737808	intronic	SCAPER	intron	ENSG00000140386	SCAPER
rs4238832	plan3	25173-2.0_25172-2.0	brain	16	rs4238832	90050261	C	T	31685	0.316017	-0.0509082	0.00849649	2.08e-09	0.0166239	0.526445	-0.0863963	0.0400555	ncRNA_intronic	AFG3L1P	intron	ENSG00000223959	AFG3L1P
rs7608462	plan3	25173-2.0_25172-2.0	brain	2	rs7608462	210748646	G	A	31403	0.532895	-0.0474668	0.00794993	2.36e-09	-0.0217487	0.36289	0.0261101	0.516173	intronic	UNC80	intron	ENSG00000144406	UNC80
rs2286281	plan3	25173-2.0_25172-2.0	brain	4	rs2286281	5843318	G	T	31701	0.673543	-0.0501862	0.00842038	2.52e-09	-0.0866718	0.000583781	0.0572757	0.161201	intronic	CRMP1	intron	ENSG00000072832	CRMP1
rs8049897	plan3	25173-2.0_25172-2.0	brain	16	rs8049897	90024202	G	A	31761	0.824596	-0.0612796	0.0103533	3.24e-09	-0.0555791	0.0850595	-0.0429922	0.411362	intronic	DEF8	intron	ENSG00000140995	DEF8
16:89816896_AAAAC_A	plan3	25173-2.0_25172-2.0	brain	16	16:89816896_AAAAC_A	89816896	AAAAC	A	31579	0.807514	0.0588622	0.00999233	3.84e-09	-0.0597117	0.0503161	0.136558	0.00589481	-	-	-	-	-
12:49577833_AGAG_A	plan3	25173-2.0_25172-2.0	brain	12	12:49577833_AGAG_A	49577833	AGAG	A	31448	0.913985	-0.0833332	0.0142236	4.66e-09	-0.128498	0.0031036	-0.12101	0.0912896	-	-	-	-	-
rs4785573	plan3	25173-2.0_25172-2.0	brain	16	rs4785573	89565403	A	G	31695	0.313677	0.0495003	0.00852112	6.28e-09	0.0203723	0.436144	0.0851815	0.0494899	intergenic	ANKRD11;SPG7	non_coding_transcript_exon	ENSG00000197912	SPG7
rs920435	plan3	25173-2.0_25172-2.0	brain	2	rs920435	27157788	T	C	31429	0.607258	0.046697	0.00808904	7.79e-09	0.0521204	0.0296681	0.0286302	0.481504	intronic	DPYSL5	intron	ENSG00000157851	DPYSL5
2:210235764_GAA_G	plan3	25173-2.0_25172-2.0	brain	2	2:210235764_GAA_G	210235764	GAA	G	31691	0.567827	0.0459583	0.00796475	7.92e-09	0.0823129	0.000536072	-0.0114568	0.767572	-	-	-	-	-
rs11168924	plan3	25173-2.0_25172-2.0	brain	12	rs11168924	49612779	C	A	31321	0.748252	-0.0527543	0.00914433	7.97e-09	-0.0917845	0.00068507	-0.101246	0.0285298	intergenic	TUBA1A;TUBA1C	intron	ENSG00000167553	TUBA1C
rs2965812	plan3	25173-2.0_25172-2.0	brain	16	rs2965812	89522747	A	G	31085	0.100579	0.075991	0.0132712	1.03e-08	0.12833	0.00130118	0.103951	0.108673	intronic	ANKRD11	intron	ENSG00000167522	ANKRD11
rs62068712	plan3	25173-2.0_25172-2.0	brain	16	rs62068712	89688617	A	G	31614	0.817533	-0.0585204	0.0102314	1.07e-08	-0.0425308	0.161737	-0.0796933	0.106511	intronic	DPEP1	intron	ENSG00000015413	DPEP1
rs34177108	plan3	25173-2.0_25172-2.0	brain	16	rs34177108	89893375	C	A	31059	0.728307	0.0513459	0.00897745	1.07e-08	-0.0451661	0.110081	0.118902	0.00794326	intergenic	FANCA;SPIRE2	upstream	ENSG00000204991	SPIRE2
rs13278781	plan3	25173-2.0_25172-2.0	brain	8	rs13278781	32719664	A	G	30702	0.880399	-0.0699357	0.0123197	1.37e-08	0.0765169	0.0495712	-0.0711846	0.2414	intergenic	NRG1;FUT10	intergenic	-	RNU6-663P
rs72813468	plan3	25173-2.0_25172-2.0	brain	16	rs72813468	90064140	G	T	31682	0.95256	-0.105221	0.0186518	1.69e-08	0.0056758	0.920217	-0.315525	0.000924536	ncRNA_intronic	AFG3L1P	intron	ENSG00000223959	AFG3L1P
rs3744456	plan3	25173-2.0_25172-2.0	brain	17	rs3744456	43972176	C	G	31367	0.864985	-0.0654556	0.0116438	1.89e-08	-0.0984145	0.00514609	-0.0591777	0.313539	ncRNA_intronic	MAPT-AS1	intron	ENSG00000186868	MAPT
rs72803369	plan3	25173-2.0_25172-2.0	brain	16	rs72803369	89512749	C	G	31651	0.958406	-0.111492	0.0199036	2.12e-08	-0.0193322	0.754862	-0.327232	0.000952417	ncRNA_intronic	LOC101927817	intron	ENSG00000167522	ANKRD11
rs2570644	plan3	25173-2.0_25172-2.0	brain	8	rs2570644	26344926	A	G	30998	0.649042	0.0468908	0.00840364	2.41e-08	0.0137412	0.582871	0.00715658	0.865415	intergenic	BNIP3L;PNMA2	intron	ENSG00000104765	BNIP3L
17:44225798_T_C	plan3	25173-2.0_25172-2.0	brain	17	17:44225798_T_C	44225798	T	C	31600	0.865633	-0.0647895	0.0116653	2.79e-08	-0.0890153	0.00808664	-0.0612052	0.295772	-	-	-	-	-
rs6500521	plan3	25173-2.0_25172-2.0	brain	16	rs6500521	89148291	C	T	31574	0.0465098	0.104761	0.0188752	2.85e-08	-0.0306671	0.58763	0.230318	0.0142607	intergenic	CBFA2T3;ACSF3	-	-	-
rs431217	plan3	25173-2.0_25172-2.0	brain	8	rs431217	26426579	G	A	31523	0.748057	0.0502861	0.00916509	4.1e-08	0.00333315	0.902292	-0.0175204	0.703497	intronic	DPYSL2	intron	ENSG00000092964	DPYSL2
rs2663652	plan3	25173-2.0_25172-2.0	brain	2	rs2663652	210508524	G	A	31761	0.355231	-0.0452587	0.00825042	4.12e-08	-0.0496817	0.0421535	0.00221479	0.956397	intronic	MAP2	intron	ENSG00000078018	MAP2
rs59076561	plan3	25281-2.0_25280-2.0	brain	11	rs59076561	9951438	G	T	31463	0.853479	0.06212	0.0112272	3.15e-08	0.0277266	0.391556	0.084259	0.132361	intronic	SBF2	intron	ENSG00000133812	SBF2
rs2016034	plan3	25089-2.0_25088-2.0	brain	17	rs2016034	44189598	A	G	31030	0.452965	0.0450692	0.00805888	2.24e-08	0.0730102	0.00189793	0.0557182	0.14958	intronic	KANSL1	intron	ENSG00000120071	KANSL1
rs200379172	plan3	25874-2.0_25875-2.0	brain	3	rs200379172	2827286	T	TA	32863	0.989578	-0.214288	0.0384201	2.44e-08	-0.255615	0.0192902	-0.70448	0.000190269	intronic	CNTN4	indel	ENSG00000144619	CNTN4
rs78418891	plan3	25233-2.0_25232-2.0	brain	16	rs78418891	90049749	A	G	31695	0.906957	0.0822461	0.0136506	1.69e-09	0.0574507	0.174026	0.00217891	0.974098	ncRNA_intronic	AFG3L1P	intron	ENSG00000223959	AFG3L1P
rs17527994	plan3	25511-2.0_25512-2.0	brain	4	rs17527994	41218907	T	G	31005	0.864667	0.06513	0.011806	3.45e-08	-0.0216867	0.523319	0.0301174	0.604811	intergenic	APBB2;UCHL1-AS1	upstream	ENSG00000163697	APBB2
rs7575465	plan3	25492-2.0_25493-2.0	brain	2	rs7575465	27291661	G	A	31154	0.443346	-0.0487472	0.00801387	1.18e-09	-0.0396733	0.102861	-0.053267	0.179387	intronic	AGBL5	intron	ENSG00000084693	AGBL5
rs72477006	plan3	25492-2.0_25493-2.0	brain	16	rs72477006	89950299	G	C	31685	0.890232	-0.0718159	0.012691	1.52e-08	-0.045395	0.222169	-0.115209	0.0685383	intronic	TCF25	intron	ENSG00000141002	TCF25
17:44238616_TAAAAAAAA_T	plan3	25492-2.0_25493-2.0	brain	17	17:44238616_TAAAAAAAA_T	44238616	TAAAAAAAA	T	30289	0.558833	0.0459058	0.00817253	1.94e-08	0.0274537	0.260355	0.0692796	0.0741907	-	-	-	-	-
16:89779139_AGCT_A	plan3	25492-2.0_25493-2.0	brain	16	16:89779139_AGCT_A	89779139	AGCT	A	31018	0.90578	-0.0764209	0.0137238	2.57e-08	-0.0269096	0.505738	-0.068961	0.304431	-	-	-	-	-
rs11385938	plan3	25492-2.0_25493-2.0	brain	17	rs11385938	115644	T	TG	30288	0.51905	-0.0445804	0.00812444	4.08e-08	-0.000192327	0.993705	0.0315708	0.423146	intronic	RPH3AL	indel	ENSG00000181031	RPH3AL
rs62054372	plan3	25159-2.0_25158-2.0	brain	17	rs62054372	43798775	G	C	31339	0.78313	-0.0527717	0.00965052	4.54e-08	-0.0465524	0.107539	-0.0204119	0.672736	intronic	LINC02210-CRHR1	intron	-	LINC02210-CRHR1
rs4337931	plan3	25502-2.0_25503-2.0	brain	6	rs4337931	44170445	A	G	30717	0.145896	0.0624569	0.0113195	3.44e-08	-0.0349676	0.292513	-0.0103961	0.845637	intergenic	CAPN11;MYMX	intergenic	-	ACTG1P9
rs17097726	plan3	25197-2.0_25196-2.0	brain	14	rs17097726	21338824	A	C	31761	0.879223	-0.0707354	0.0122171	7.04e-09	0.0262326	0.471022	0.032911	0.583753	intergenic	RNASE1;RNASE3	intron	-	RP11-219E7.3
rs66708608	plan3	25433-2.0_25432-2.0	brain	3	rs66708608	89486373	C	T	31589	0.758587	-0.050886	0.00928772	4.28e-08	-0.0931402	0.00120468	-0.0582467	0.192293	intronic	EPHA3	intron	ENSG00000044524	EPHA3
rs118110214	plan4	25083-2.0_25082-2.0	brain	11	rs118110214	98923855	G	T	31415	0.989416	-0.215003	0.0389474	3.38e-08	-0.000904155	0.99409	0.210232	0.191402	intronic	CNTN5	intron	ENSG00000149972	CNTN5
rs75946697	plan4	25727-2.0_25728-2.0	brain	3	rs75946697	7904646	G	A	31628	0.968999	-0.124794	0.0228245	4.56e-08					intergenic	GRM7;LOC101927394	intergenic	-	LMCD1-AS1
rs11827191	plan4	25036-2.0_25037-2.0	brain	11	rs11827191	88673461	G	A	30388	0.971058	0.134109	0.0242117	3.04e-08	0.105362	0.15423	0.0617442	0.602893	intronic	GRM5	intron	ENSG00000168959	GRM5
rs652510	plan4	25411-2.0_25410-2.0	brain	18	rs652510	41000953	A	T	31402	0.359531	0.0468795	0.00831334	1.71e-08	0.0115933	0.642577			intergenic	SYT4;LINC01478	intergenic	-	RP11-789C7.1
rs1549392	plan4	25794-2.0_25795-2.0	brain	7	rs1549392	23956720	G	T	33570	0.383914	-0.0442665	0.00788754	2e-08	-0.00119583	0.959413	-0.0459171	0.238052	intergenic	STK31;NPY	intergenic	-	AC009508.1
rs4582270	plan4	25429-2.0_25428-2.0	brain	5	rs4582270	135206025	T	G	31573	0.243673	0.0546317	0.00929307	4.13e-09	-0.020443	0.473857	0.0661467	0.147059	intronic	SLC25A48	intron	ENSG00000145832	SLC25A48
rs74663342	plan4	25662-2.0_25663-2.0	brain	16	rs74663342	82985851	C	G	31439	0.97158	-0.13527	0.0237738	1.27e-08	-0.00190911	0.97902	-0.193038	0.0817657	intronic	CDH13	intron	ENSG00000140945	CDH13
rs115823360	plan4	25662-2.0_25663-2.0	brain	4	rs115823360	37385400	G	A	31759	0.987547	-0.197556	0.035876	3.66e-08	0.153519	0.236516	-0.0351064	0.841095	intronic	NWD2	intron	-	NWD2
rs201247542	plan4	25667-2.0_25668-2.0	brain	2	rs201247542	227204105	T	TA	31381	0.985533	-0.196255	0.0334766	4.56e-09	0.076792	0.454055	-0.416339	0.0374271	intergenic	LOC646736;MIR5702	indel	-	AC068138.1
rs5822558	plan4	25403-2.0_25402-2.0	brain	18	rs5822558	335244	G	GA	31760	0.889893	0.069234	0.0126987	4.98e-08	0.00321031	0.926356	0.0148332	0.814413	intronic	COLEC12	indel	ENSG00000158270	COLEC12
rs146268454	plan4	25710-2.0_25711-2.0	brain	11	rs146268454	110052430	G	A	31520	0.986215	-0.193445	0.0339878	1.26e-08	-0.0332904	0.743141	-0.164919	0.277424	intronic	RDX	intron	ENSG00000137710	RDX
rs34048349	plan4	25355-2.0_25354-2.0	brain	7	rs34048349	100197642	G	A	31254	0.986754	-0.2023	0.0350572	7.9e-09	0.0436427	0.671505	-0.15937	0.391645	ncRNA_intronic	PCOLCE-AS1	intron	ENSG00000106336	FBXO24
rs75913219	plan4	25211-2.0_25210-2.0	brain	8	rs75913219	85255236	T	C	31737	0.9502	0.100953	0.0182343	3.09e-08			-0.0846272	0.34735	intronic	RALYL	intron	ENSG00000184672	RALYL
rs62176097	plan4	25862-2.0_25863-2.0	brain	2	rs62176097	132125123	A	G	32747	0.971142	-0.12696	0.0231146	3.96e-08	-0.0106627	0.879242	-0.0716634	0.537149	intergenic	RAB6D;LINC01120	upstream	-	WTH3DI
13:77733194_AT_A	plan4	25065-2.0_25064-2.0	brain	13	13:77733194_AT_A	77733194	AT	A	31746	0.954451	-0.104973	0.0190484	3.57e-08	0.0829179	0.151542	-0.0754141	0.433527	-	-	-	-	-
rs12957803	plan4	25488-2.0_25489-2.0	brain	18	rs12957803	67363863	A	C	31179	0.607059	-0.0451957	0.00814824	2.91e-08	-0.0173323	0.478396	-0.00721429	0.859518	-	-	-	-	-
rs190827187	plan4	25796-2.0_25797-2.0	brain	5	rs190827187	87163154	T	G	33355	0.989957	-0.215209	0.0388088	2.93e-08	-0.013312	0.921288	-0.122799	0.570807	intergenic	LINC02488;TMEM161B	intergenic	-	CTD-2232E5.2
rs7979280	plan4	25217-2.0_25216-2.0	brain	12	rs7979280	45731632	A	G	31137	0.561518	-0.0442128	0.00802493	3.6e-08	-0.0231044	0.337153	-0.00079534	0.984116	intronic	ANO6	intron	ENSG00000177119	ANO6
rs61986295	plan4	25207-2.0_25206-2.0	brain	14	rs61986295	82481163	C	T	31687	0.986808	0.193175	0.0349682	3.31e-08	-0.141481	0.17585	0.158609	0.355876	intergenic	LINC02311;LINC02301	intron	-	RP11-666E17.1
rs34848569	plan4	25515-2.0_25516-2.0	brain	14	rs34848569	74936222	T	TA	31496	0.839234	0.0619005	0.0108659	1.22e-08	-0.0264185	0.40629	0.0375249	0.49754	intergenic	SYNDIG1L;NPC2	indel	-	RP3-449M8.6
rs78506620	plan4	25391-2.0_25390-2.0	brain	9	rs78506620	22833344	A	G	31312	0.925891	-0.0833071	0.0152686	4.87e-08	-0.00922094	0.838049	0.0614088	0.382211	intergenic	LINC01239;LOC101929563	intron	-	RP11-370B11.4
rs2971050	plan4	25453-2.0_25452-2.0	brain	7	rs2971050	10057352	C	T	31607	0.410004	0.0470478	0.00806691	5.47e-09	-0.028312	0.248404	0.0294656	0.474796	intergenic	PER3P1;MGC4859	intergenic	-	AC006373.1
rs114051485	plan4	25718-2.0_25719-2.0	brain	2	rs114051485	76116522	C	T	31600	0.983354	0.172282	0.030998	2.73e-08	0.111356	0.207766	-0.157743	0.359024	intergenic	GCFC2;LRRTM4	intergenic	-	RP11-342K6.4
rs73409825	plan4	25788-2.0_25789-2.0	brain	12	rs73409825	110243950	T	A	33597	0.941468	-0.0918115	0.0164266	2.28e-08	-0.0338177	0.502397	0.0292812	0.726012	intronic	TRPV4	intron	ENSG00000111199	TRPV4
rs74595239	plan4	25608-2.0_25609-2.0	brain	2	rs74595239	64588721	A	T	30938	0.96152	-0.116458	0.0209828	2.85e-08			-0.159071	0.125949	intergenic	MIR4433B;LGALSL	intergenic	-	RPL23AP37
rs57285130	plan4	25331-2.0_25330-2.0	brain	4	rs57285130	161038926	G	C	31672	0.942583	-0.0951373	0.0169851	2.13e-08	-0.00123028	0.980996	-0.0288254	0.720594	intergenic	LINC02233;FSTL5	-	-	-
rs77189853	plan4	25071-2.0_25070-2.0	brain	11	rs77189853	27668230	C	T	31761	0.981802	0.16603	0.0295917	2.02e-08	0.00516841	0.952035	0.0341244	0.820226	ncRNA_intronic	BDNF-AS	intron	ENSG00000245573	BDNF-AS
rs9520862	plan4	25223-2.0_25222-2.0	brain	13	rs9520862	109030811	T	G	31761	0.833743	-0.0602129	0.0107016	1.84e-08			0.0873315	0.0974044	intergenic	TNFSF13B;MYO16	intron	-	RP11-153I24.5
rs144772955	plan4	25030-2.0_25031-2.0	brain	6	rs144772955	67731708	A	G	29760	0.957023	0.122751	0.020197	1.22e-09	0.0374169	0.558613	-0.0219842	0.821703	intergenic	SLC25A51P1;LOC102723883	intergenic	-	RNU6-248P
rs6491403	plan4	25259-2.0_25258-2.0	brain	13	rs6491403	98866841	G	A	31169	0.589255	0.0482898	0.00815349	3.17e-09	-0.0226957	0.346796	0.0323428	0.415411	intronic	FARP1	intron	ENSG00000152767	FARP1
rs141664172	plan4	25119-2.0_25118-2.0	brain	7	rs141664172	27896665	G	A	31664	0.973471	-0.138414	0.0246959	2.09e-08	-0.00246236	0.976141	0.111522	0.394864	intronic	JAZF1	intron	ENSG00000153814	JAZF1
rs139655926	plan4	25481-2.0_25480-2.0	brain	6	rs139655926	25362292	C	T	31450	0.983339	0.180786	0.0312424	7.18e-09	-0.252022	0.0121762	0.269596	0.116154	intronic	CARMIL1	intron	-	CARMIL1
rs2371271	plan4	25561-2.0_25562-2.0	brain	2	rs2371271	212316688	T	C	31112	0.514496	-0.0486551	0.00806031	1.58e-09	-0.00759304	0.752794	-0.0230417	0.56416	intronic	ERBB4	intron	ENSG00000178568	ERBB4
rs12595627	plan4	25089-2.0_25088-2.0	brain	15	rs12595627	51517100	T	C	31625	0.347115	-0.0501685	0.00830006	1.5e-09	-0.0333496	0.179795	0.0152789	0.710911	ncRNA_intronic	MIR4713HG	intron	ENSG00000137869	CYP19A1
rs10853379	plan4	25235-2.0_25234-2.0	brain	18	rs10853379	9364445	G	A	31761	0.237587	0.0509059	0.00928956	4.26e-08	-0.0333838	0.233663	-0.0272534	0.548428	intronic	TWSG1	-	-	-
rs553312310	plan4	25213-2.0_25212-2.0	brain	2	rs553312310	7507312	A	AAAG	31394	0.823581	0.0576961	0.0104172	3.05e-08	0.0338144	0.272847	-0.00469335	0.927056	intergenic	LOC101929452;LOC100506274	indel	-	AC010904.1
rs7931559	plan4	25028-2.0_25029-2.0	brain	11	rs7931559	87065114	G	A	30214	0.664394	0.0477509	0.00855866	2.42e-08	-0.0284514	0.279605			intergenic	TMEM135;LINC02711	intergenic	-	PSMA2P1
rs2287970	plan4	25786-2.0_25787-2.0	brain	16	rs2287970	69599495	G	C	32483	0.715867	-0.0481136	0.00870356	3.24e-08			0.0131591	0.759815	upstream;downstream	NFAT5;MIR1538	upstream	ENSG00000102908	NFAT5
rs2252968	plan4	25433-2.0_25432-2.0	brain	9	rs2252968	130321117	T	C	30847	0.683778	0.0489135	0.00863969	1.5e-08	-0.0305671	0.243322	-0.0112567	0.786426	intronic	NIBAN2	intron	ENSG00000136830	FAM129B
