# Supplementary material for: Evolution of Human Brain Left–Right Asymmetry: Old Genes with New Functions
Source: Mol Biol Evol. 2023 Aug 10;40(9):msad181. doi: 10.1093/molbev/msad181 (PMC10473864; doi:10.1093/molbev/msad181)
Supplement: msad181_Supplementary_Data [file msad181_supplementary_data.zip › Tab.S3-BA_genes_information_and_associated_sudies.xlsx]

## Sheet: BA_genes_info
No.	Gene stable ID	Gene description	Gene name	clade_GenTree	clade_name_GenTree	clade_ProteinHistorian	clade_name_ProteinHistorian	reference_paper (pubmed ID or URL link)
1	ENSG00000144619	contactin 4 [Source:HGNC Symbol;Acc:HGNC:2174]	CNTN4	0	Euteleostomi	12	Bilateria
2	ENSG00000159216	RUNX family transcription factor 1 [Source:HGNC Symbol;Acc:HGNC:10471]	RUNX1	1	Tetrapoda	8	Tetrapoda
3	ENSG00000204652	ribosomal protein S26 pseudogene 8 [Source:HGNC Symbol;Acc:HGNC:31329]	RPS26P8
4	ENSG00000044524	EPH receptor A3 [Source:HGNC Symbol;Acc:HGNC:3387]	EPHA3	0	Euteleostomi	12	Bilateria
5	ENSG00000134532	SRY-box transcription factor 5 [Source:HGNC Symbol;Acc:HGNC:11201]	SOX5	0	Euteleostomi	11	Deuterostomia
6	ENSG00000223532	major histocompatibility complex, class I, B [Source:HGNC Symbol;Acc:HGNC:4932]	HLA-B
7	ENSG00000140386	S-phase cyclin A associated protein in the ER [Source:HGNC Symbol;Acc:HGNC:13081]	SCAPER	0	Euteleostomi	11	Deuterostomia
8	ENSG00000120725	SIL1 nucleotide exchange factor [Source:HGNC Symbol;Acc:HGNC:24624]	SIL1	0	Euteleostomi	13	Opisthokonta
9	ENSG00000069020	microtubule associated serine/threonine kinase family member 4 [Source:HGNC Symbol;Acc:HGNC:19037]	MAST4	0	Euteleostomi	14	Eukaryota
10	ENSG00000076928	Rho guanine nucleotide exchange factor 1 [Source:HGNC Symbol;Acc:HGNC:681]	ARHGEF1	0	Euteleostomi	4	Eutheria
11	ENSG00000073969	N-ethylmaleimide sensitive factor, vesicle fusing ATPase [Source:HGNC Symbol;Acc:HGNC:8016]	NSF	0	Euteleostomi	14	Eukaryota	33723403;22150629
12	ENSG00000223654	flotillin 1 [Source:HGNC Symbol;Acc:HGNC:3757]	FLOT1
13	ENSG00000196220	SLIT-ROBO Rho GTPase activating protein 3 [Source:HGNC Symbol;Acc:HGNC:19744]	SRGAP3	0	Euteleostomi	12	Bilateria
14	ENSG00000197912	SPG7 matrix AAA peptidase subunit, paraplegin [Source:HGNC Symbol;Acc:HGNC:11237]	SPG7	0	Euteleostomi	0	HUMAN
15	ENSG00000258325	ITFG2 antisense RNA 1 [Source:HGNC Symbol;Acc:HGNC:53128]	ITFG2-AS1
16	ENSG00000076356	plexin A2 [Source:HGNC Symbol;Acc:HGNC:9100]	PLXNA2	0	Euteleostomi	12	Bilateria
17	ENSG00000105426	protein tyrosine phosphatase receptor type S [Source:HGNC Symbol;Acc:HGNC:9681]	PTPRS	0	Euteleostomi	12	Bilateria
18	ENSG00000196937	FAM3 metabolism regulating signaling molecule C [Source:HGNC Symbol;Acc:HGNC:18664]	FAM3C	1	Tetrapoda	9	Euteleostomi
19	ENSG00000140374	electron transfer flavoprotein subunit alpha [Source:HGNC Symbol;Acc:HGNC:3481]	ETFA	0	Euteleostomi	15	Cellular_Organisms
20	ENSG00000225493	long intergenic non-protein coding RNA 1107 [Source:HGNC Symbol;Acc:HGNC:49229]	LINC01107
21	ENSG00000264070	DND microRNA-mediated repression inhibitor 1 pseudogene 1 [Source:HGNC Symbol;Acc:HGNC:31444]	DND1P1
22	ENSG00000223629	defensin alpha 8, pseudogene [Source:HGNC Symbol;Acc:HGNC:31799]	DEFA8P
23	ENSG00000039560	retinoic acid induced 14 [Source:HGNC Symbol;Acc:HGNC:14873]	RAI14	0	Euteleostomi	9	Euteleostomi
24	ENSG00000168852	transmembrane phosphoinositide 3-phosphatase and tensin homolog 2 pseudogene 5 [Source:HGNC Symbol;Acc:HGNC:42356]	TPTE2P5
25	ENSG00000222019	urate (hydroxyiso-) hydrolase, pseudogene [Source:HGNC Symbol;Acc:HGNC:43695]	URAHP	0	Euteleostomi
26	ENSG00000138316	ADAM metallopeptidase with thrombospondin type 1 motif 14 [Source:HGNC Symbol;Acc:HGNC:14899]	ADAMTS14	0	Euteleostomi	9	Euteleostomi
27	ENSG00000137710	radixin [Source:HGNC Symbol;Acc:HGNC:9944]	RDX	0	Euteleostomi	12	Bilateria
28	ENSG00000185942	sodium/potassium transporting ATPase interacting 3 [Source:HGNC Symbol;Acc:HGNC:26829]	NKAIN3	1	Tetrapoda	10	Chordata
29	ENSG00000104833	tubulin beta 4A class IVa [Source:HGNC Symbol;Acc:HGNC:20774]	TUBB4A	1	Tetrapoda	14	Eukaryota	32989287;34785596
30	ENSG00000152767	FERM, ARH/RhoGEF and pleckstrin domain protein 1 [Source:HGNC Symbol;Acc:HGNC:3591]	FARP1	0	Euteleostomi	12	Bilateria
31	ENSG00000023171	GRAM domain containing 1B [Source:HGNC Symbol;Acc:HGNC:29214]	GRAMD1B	0	Euteleostomi	12	Bilateria
32	ENSG00000003249	dysbindin domain containing 1 [Source:HGNC Symbol;Acc:HGNC:28455]	DBNDD1	0	Euteleostomi	8	Tetrapoda	33723403
33	ENSG00000184672	RALY RNA binding protein like [Source:HGNC Symbol;Acc:HGNC:27036]	RALYL	0	Euteleostomi	9	Euteleostomi
34	ENSG00000163792	transcription factor 23 [Source:HGNC Symbol;Acc:HGNC:18602]	TCF23	0	Euteleostomi	6	Mammalia	33723403
35	ENSG00000135547	hes related family bHLH transcription factor with YRPW motif 2 [Source:HGNC Symbol;Acc:HGNC:4881]	HEY2	1	Tetrapoda	10	Chordata	33723403
36	ENSG00000184985	sortilin related VPS10 domain containing receptor 2 [Source:HGNC Symbol;Acc:HGNC:16698]	SORCS2	0	Euteleostomi	8	Tetrapoda
37	ENSG00000104067	tight junction protein 1 [Source:HGNC Symbol;Acc:HGNC:11827]	TJP1	0	Euteleostomi	12	Bilateria
38	ENSG00000206511	gamma-aminobutyric acid type B receptor subunit 1 [Source:HGNC Symbol;Acc:HGNC:4070]	GABBR1
39	ENSG00000166833	neuron navigator 2 [Source:HGNC Symbol;Acc:HGNC:15997]	NAV2	0	Euteleostomi	12	Bilateria
40	ENSG00000123416	tubulin alpha 1b [Source:HGNC Symbol;Acc:HGNC:18809]	TUBA1B	0	Euteleostomi	14	Eukaryota	36889925;32989287;34785596;33723403
41	ENSG00000143970	ASXL transcriptional regulator 2 [Source:HGNC Symbol;Acc:HGNC:23805]	ASXL2	0	Euteleostomi	8	Tetrapoda
42	ENSG00000185294	signal peptide peptidase like 2C [Source:HGNC Symbol;Acc:HGNC:28902]	SPPL2C	4	Theria			33723403
43	ENSG00000075399	VPS9 domain containing 1 [Source:HGNC Symbol;Acc:HGNC:13526]	VPS9D1	0	Euteleostomi	9	Euteleostomi
44	ENSG00000112462	olfactory receptor family 12 subfamily D member 3 [Source:HGNC Symbol;Acc:HGNC:13963]	OR12D3	4	Theria	0	HUMAN
45	ENSG00000139636	limb development membrane protein 1 like [Source:HGNC Symbol;Acc:HGNC:18268]	LMBR1L	0	Euteleostomi	12	Bilateria	33723403
46	ENSG00000108599	A-kinase anchoring protein 10 [Source:HGNC Symbol;Acc:HGNC:368]	AKAP10	0	Euteleostomi	12	Bilateria
47	ENSG00000174482	leucine rich repeat and Ig domain containing 2 [Source:HGNC Symbol;Acc:HGNC:21207]	LINGO2	0	Euteleostomi	9	Euteleostomi
48	ENSG00000002745	Wnt family member 16 [Source:HGNC Symbol;Acc:HGNC:16267]	WNT16	0	Euteleostomi	9	Euteleostomi
49	ENSG00000106336	F-box protein 24 [Source:HGNC Symbol;Acc:HGNC:13595]	FBXO24	1	Tetrapoda	5	Theria
50	ENSG00000153814	JAZF zinc finger 1 [Source:HGNC Symbol;Acc:HGNC:28917]	JAZF1	0	Euteleostomi	9	Euteleostomi
51	ENSG00000111912	nuclear receptor coactivator 7 [Source:HGNC Symbol;Acc:HGNC:21081]	NCOA7	0	Euteleostomi	8	Tetrapoda
52	ENSG00000228398	high mobility group nucleosomal binding domain 2 pseudogene 25 [Source:HGNC Symbol;Acc:HGNC:39392]	HMGN2P25
53	ENSG00000139514	solute carrier family 7 member 1 [Source:HGNC Symbol;Acc:HGNC:11057]	SLC7A1	0	Euteleostomi	11	Deuterostomia
54	ENSG00000178568	erb-b2 receptor tyrosine kinase 4 [Source:HGNC Symbol;Acc:HGNC:3432]	ERBB4	0	Euteleostomi	12	Bilateria
55	ENSG00000178773	copine 7 [Source:HGNC Symbol;Acc:HGNC:2320]	CPNE7	0	Euteleostomi	9	Euteleostomi
56	ENSG00000277268	LHX1 divergent transcript [Source:HGNC Symbol;Acc:HGNC:53778]	LHX1-DT
57	ENSG00000115762	pleckstrin homology domain containing B2 [Source:HGNC Symbol;Acc:HGNC:19236]	PLEKHB2	0	Euteleostomi	11	Deuterostomia
58	ENSG00000140995	differentially expressed in FDCP 8 homolog [Source:HGNC Symbol;Acc:HGNC:25969]	DEF8	0	Euteleostomi	12	Bilateria	33723403
59	ENSG00000079691	capping protein regulator and myosin 1 linker 1 [Source:HGNC Symbol;Acc:HGNC:21581]	CARMIL1	0	Euteleostomi	12	Bilateria
60	ENSG00000041353	RAB27B, member RAS oncogene family [Source:HGNC Symbol;Acc:HGNC:9767]	RAB27B	0	Euteleostomi	6	Mammalia
61	ENSG00000225543	chromosome 6 open reading frame 15 [Source:HGNC Symbol;Acc:HGNC:13927]	C6orf15
62	ENSG00000138640	family with sequence similarity 13 member A [Source:HGNC Symbol;Acc:HGNC:19367]	FAM13A	0	Euteleostomi	8	Tetrapoda	32989287;34785596;33723403
63	ENSG00000073849	ST6 beta-galactoside alpha-2,6-sialyltransferase 1 [Source:HGNC Symbol;Acc:HGNC:10860]	ST6GAL1	0	Euteleostomi	9	Euteleostomi
64	ENSG00000204540	psoriasis susceptibility 1 candidate 1 [Source:HGNC Symbol;Acc:HGNC:17202]	PSORS1C1	4	Theria	1	Homininae
65	ENSG00000186153	WW domain containing oxidoreductase [Source:HGNC Symbol;Acc:HGNC:12799]	WWOX	0	Euteleostomi	0	HUMAN
66	ENSG00000198211	novel protein (MC1R-TUBB3 readthrough)		1	Tetrapoda	14	Eukaryota
67	ENSG00000143641	polypeptide N-acetylgalactosaminyltransferase 2 [Source:HGNC Symbol;Acc:HGNC:4124]	GALNT2	0	Euteleostomi	12	Bilateria
68	ENSG00000228696	ADP ribosylation factor like GTPase 17B [Source:HGNC Symbol;Acc:HGNC:32387]	ARL17B	10	Hominoidea			33723403
69	ENSG00000149972	contactin 5 [Source:HGNC Symbol;Acc:HGNC:2175]	CNTN5	1	Tetrapoda	12	Bilateria
70	ENSG00000072422	Rho related BTB domain containing 1 [Source:HGNC Symbol;Acc:HGNC:18738]	RHOBTB1	1	Tetrapoda	11	Deuterostomia
71	ENSG00000145832	solute carrier family 25 member 48 [Source:HGNC Symbol;Acc:HGNC:30451]	SLC25A48	0	Euteleostomi	10	Chordata
72	ENSG00000206337	HLA complex P5 [Source:HGNC Symbol;Acc:HGNC:21659]	HCP5
73	ENSG00000122574	WAS/WASL interacting protein family member 3 [Source:HGNC Symbol;Acc:HGNC:22004]	WIPF3	2	Amniota	4	Eutheria
74	ENSG00000108379	Wnt family member 3 [Source:HGNC Symbol;Acc:HGNC:12782]	WNT3	0	Euteleostomi	9	Euteleostomi	31504236;33723403;https://www.mdpi.com/2073-8994/13/10/1792
75	ENSG00000073921	phosphatidylinositol binding clathrin assembly protein [Source:HGNC Symbol;Acc:HGNC:15514]	PICALM	0	Euteleostomi	12	Bilateria
76	ENSG00000180822	proteasome assembly chaperone 4 [Source:HGNC Symbol;Acc:HGNC:21108]	PSMG4	0	Euteleostomi	5	Theria
77	ENSG00000223959	AFG3 like matrix AAA peptidase subunit 1, pseudogene [Source:HGNC Symbol;Acc:HGNC:314]	AFG3L1P
78	ENSG00000144283	plakophilin 4 [Source:HGNC Symbol;Acc:HGNC:9026]	PKP4	0	Euteleostomi	12	Bilateria
79	ENSG00000241749	ribosomal protein SA pseudogene 52 [Source:HGNC Symbol;Acc:HGNC:35752]	RPSAP52
80	ENSG00000196230	tubulin beta class I [Source:HGNC Symbol;Acc:HGNC:20778]	TUBB	1	Tetrapoda	14	Eukaryota	36889925;31484711;36484554;32989287;34785596;31504236
81	ENSG00000169155	zinc finger and BTB domain containing 43 [Source:HGNC Symbol;Acc:HGNC:17908]	ZBTB43	1	Tetrapoda	9	Euteleostomi
82	ENSG00000185324	cyclin dependent kinase 10 [Source:HGNC Symbol;Acc:HGNC:1770]	CDK10	0	Euteleostomi	11	Deuterostomia
83	ENSG00000109189	ubiquitin specific peptidase 46 [Source:HGNC Symbol;Acc:HGNC:20075]	USP46	0	Euteleostomi	14	Eukaryota
84	ENSG00000240130	olfactory receptor family 5 subfamily V member 1 [Source:HGNC Symbol;Acc:HGNC:13972]	OR5V1
85	ENSG00000259240	MIR4713 host gene [Source:HGNC Symbol;Acc:HGNC:53124]	MIR4713HG
86	ENSG00000120071	KAT8 regulatory NSL complex subunit 1 [Source:HGNC Symbol;Acc:HGNC:24565]	KANSL1	0	Euteleostomi	6	Mammalia	33723403;27968731
87	ENSG00000134030	cap binding complex dependent translation initiation factor [Source:HGNC Symbol;Acc:HGNC:23925]	CTIF	0	Euteleostomi	6	Mammalia
88	ENSG00000187741	FA complementation group A [Source:HGNC Symbol;Acc:HGNC:3582]	FANCA	0	Euteleostomi	7	Amniota
89	ENSG00000224156	tubulin beta class I [Source:HGNC Symbol;Acc:HGNC:20778]	TUBB					36889925;31484711;36484554;32989287;34785596;31504236
90	ENSG00000139549	desert hedgehog signaling molecule [Source:HGNC Symbol;Acc:HGNC:2865]	DHH	0	Euteleostomi	12	Bilateria	33723403
91	ENSG00000167553	tubulin alpha 1c [Source:HGNC Symbol;Acc:HGNC:20768]	TUBA1C	0	Euteleostomi	14	Eukaryota	33723403
92	ENSG00000111199	transient receptor potential cation channel subfamily V member 4 [Source:HGNC Symbol;Acc:HGNC:18083]	TRPV4	0	Euteleostomi	9	Euteleostomi
93	ENSG00000015413	dipeptidase 1 [Source:HGNC Symbol;Acc:HGNC:3002]	DPEP1	0	Euteleostomi	13	Opisthokonta
94	ENSG00000137869	cytochrome P450 family 19 subfamily A member 1 [Source:HGNC Symbol;Acc:HGNC:2594]	CYP19A1	0	Euteleostomi	9	Euteleostomi
95	ENSG00000130038	calcium release activated channel regulator 2A [Source:HGNC Symbol;Acc:HGNC:28657]	CRACR2A	0	Euteleostomi	11	Deuterostomia
96	ENSG00000229170	chromosome 6 open reading frame 214 (putative)
97	ENSG00000186143	proline rich 30 [Source:HGNC Symbol;Acc:HGNC:28677]	PRR30			3	Euarchontoglires
98	ENSG00000141569	tripartite motif containing 65 [Source:HGNC Symbol;Acc:HGNC:27316]	TRIM65	0	Euteleostomi	8	Tetrapoda
99	ENSG00000078018	microtubule associated protein 2 [Source:HGNC Symbol;Acc:HGNC:6839]	MAP2	0	Euteleostomi	9	Euteleostomi	22352953;20936694;30980028;17706196;17553014;34557668;32989287;34785596;31504236;33723403
100	ENSG00000258839	melanocortin 1 receptor [Source:HGNC Symbol;Acc:HGNC:6929]	MC1R	0	Euteleostomi			33723403
101	ENSG00000092964	dihydropyrimidinase like 2 [Source:HGNC Symbol;Acc:HGNC:3014]	DPYSL2	0	Euteleostomi	12	Bilateria
102	ENSG00000231659	ubiquilin 1 pseudogene 1 [Source:HGNC Symbol;Acc:HGNC:21633]	UBQLN1P1
103	ENSG00000139323	POC1 centriolar protein B [Source:HGNC Symbol;Acc:HGNC:30836]	POC1B	0	Euteleostomi	11	Deuterostomia
104	ENSG00000151322	neuronal PAS domain protein 3 [Source:HGNC Symbol;Acc:HGNC:19311]	NPAS3	0	Euteleostomi	9	Euteleostomi
105	ENSG00000189056	reelin [Source:HGNC Symbol;Acc:HGNC:9957]	RELN	0	Euteleostomi	11	Deuterostomia	19054571
106	ENSG00000104765	BCL2 interacting protein 3 like [Source:HGNC Symbol;Acc:HGNC:1085]	BNIP3L	0	Euteleostomi	9	Euteleostomi
107	ENSG00000168959	glutamate metabotropic receptor 5 [Source:HGNC Symbol;Acc:HGNC:4597]	GRM5	0	Euteleostomi	12	Bilateria	16420425
108	ENSG00000182871	collagen type XVIII alpha 1 chain [Source:HGNC Symbol;Acc:HGNC:2195]	COL18A1	0	Euteleostomi	10	Chordata	33723403
109	ENSG00000157851	dihydropyrimidinase like 5 [Source:HGNC Symbol;Acc:HGNC:20637]	DPYSL5	0	Euteleostomi	9	Euteleostomi	33723403
110	ENSG00000261373	VPS9D1 antisense RNA 1 [Source:HGNC Symbol;Acc:HGNC:48915]	VPS9D1-AS1
111	ENSG00000178694	NOP2/Sun RNA methyltransferase 3 [Source:HGNC Symbol;Acc:HGNC:26208]	NSUN3	0	Euteleostomi	9	Euteleostomi
112	ENSG00000214894	long intergenic non-protein coding RNA 243 [Source:HGNC Symbol;Acc:HGNC:30956]	LINC00243
113	ENSG00000122550	kelch like family member 7 [Source:HGNC Symbol;Acc:HGNC:15646]	KLHL7	0	Euteleostomi	0	HUMAN
114	ENSG00000172992	dephospho-CoA kinase domain containing [Source:HGNC Symbol;Acc:HGNC:26238]	DCAKD	0	Euteleostomi	15	Cellular_Organisms
115	ENSG00000138028	cell growth regulator with EF-hand domain 1 [Source:HGNC Symbol;Acc:HGNC:16962]	CGREF1	0	Euteleostomi	5	Theria	33723403
116	ENSG00000224729	PCOLCE antisense RNA 1 [Source:HGNC Symbol;Acc:HGNC:40430]	PCOLCE-AS1
117	ENSG00000138073	prolactin regulatory element binding [Source:HGNC Symbol;Acc:HGNC:9356]	PREB	0	Euteleostomi	6	Mammalia	33723403
118	ENSG00000234745	major histocompatibility complex, class I, B [Source:HGNC Symbol;Acc:HGNC:4932]	HLA-B	5	Eutheria
119	ENSG00000232169	ATP binding cassette subfamily F member 1 [Source:HGNC Symbol;Acc:HGNC:70]	ABCF1
120	ENSG00000141002	transcription factor 25 [Source:HGNC Symbol;Acc:HGNC:29181]	TCF25	0	Euteleostomi	14	Eukaryota	33723403
121	ENSG00000263608	RNA, 7SL, cytoplasmic 353, pseudogene [Source:HGNC Symbol;Acc:HGNC:46369]	RN7SL353P
122	ENSG00000120594	plexin domain containing 2 [Source:HGNC Symbol;Acc:HGNC:21013]	PLXDC2	1	Tetrapoda	12	Bilateria
123	ENSG00000233323	tenascin XB [Source:HGNC Symbol;Acc:HGNC:11976]	TNXB
124	ENSG00000174145	NACHT and WD repeat domain containing 2 [Source:HGNC Symbol;Acc:HGNC:29229]	NWD2	0	Euteleostomi	12	Bilateria
125	ENSG00000072832	collapsin response mediator protein 1 [Source:HGNC Symbol;Acc:HGNC:2365]	CRMP1	2	Amniota	12	Bilateria
126	ENSG00000138821	solute carrier family 39 member 8 [Source:HGNC Symbol;Acc:HGNC:20862]	SLC39A8	1	Tetrapoda	8	Tetrapoda	32989287;34785596
127	ENSG00000189159	Jupiter microtubule associated homolog 1 [Source:HGNC Symbol;Acc:HGNC:14569]	JPT1	1	Tetrapoda	5	Theria
128	ENSG00000136830	niban apoptosis regulator 2 [Source:HGNC Symbol;Acc:HGNC:25282]	NIBAN2	0	Euteleostomi	10	Chordata
129	ENSG00000133812	SET binding factor 2 [Source:HGNC Symbol;Acc:HGNC:2135]	SBF2	0	Euteleostomi	12	Bilateria
130	ENSG00000204991	spire type actin nucleation factor 2 [Source:HGNC Symbol;Acc:HGNC:30623]	SPIRE2	0	Euteleostomi	9	Euteleostomi	33723403
131	ENSG00000226710	small nucleolar RNA host gene 32 [Source:HGNC Symbol;Acc:HGNC:19078]	SNHG32
132	ENSG00000264589	MAPT antisense RNA 1 [Source:HGNC Symbol;Acc:HGNC:43738]	MAPT-AS1					31504236
133	ENSG00000137312	flotillin 1 [Source:HGNC Symbol;Acc:HGNC:3757]	FLOT1	0	Euteleostomi	5	Theria	31504236
134	ENSG00000171310	carbohydrate sulfotransferase 11 [Source:HGNC Symbol;Acc:HGNC:17422]	CHST11	0	Euteleostomi	9	Euteleostomi
135	ENSG00000129993	CBFA2/RUNX1 partner transcriptional co-repressor 3 [Source:HGNC Symbol;Acc:HGNC:1537]	CBFA2T3	0	Euteleostomi	9	Euteleostomi
136	ENSG00000135540	NHS like 1 [Source:HGNC Symbol;Acc:HGNC:21021]	NHSL1	0	Euteleostomi	9	Euteleostomi
137	ENSG00000196730	death associated protein kinase 1 [Source:HGNC Symbol;Acc:HGNC:2674]	DAPK1	0	Euteleostomi	9	Euteleostomi
138	ENSG00000065320	netrin 1 [Source:HGNC Symbol;Acc:HGNC:8029]	NTN1	0	Euteleostomi	12	Bilateria
139	ENSG00000144218	ALF transcription elongation factor 3 [Source:HGNC Symbol;Acc:HGNC:6473]	AFF3	0	Euteleostomi	7	Amniota
140	ENSG00000140368	proline-serine-threonine phosphatase interacting protein 1 [Source:HGNC Symbol;Acc:HGNC:9580]	PSTPIP1	0	Euteleostomi	11	Deuterostomia
141	ENSG00000132329	receptor activity modifying protein 1 [Source:HGNC Symbol;Acc:HGNC:9843]	RAMP1	0	Euteleostomi	9	Euteleostomi
142	ENSG00000182256	gamma-aminobutyric acid type A receptor subunit gamma3 [Source:HGNC Symbol;Acc:HGNC:4088]	GABRG3	1	Tetrapoda	9	Euteleostomi
143	ENSG00000075275	cadherin EGF LAG seven-pass G-type receptor 1 [Source:HGNC Symbol;Acc:HGNC:1850]	CELSR1	0	Euteleostomi	14	Eukaryota	33723403
144	ENSG00000105738	signal induced proliferation associated 1 like 3 [Source:HGNC Symbol;Acc:HGNC:23801]	SIPA1L3	0	Euteleostomi	12	Bilateria
145	ENSG00000167522	ankyrin repeat domain containing 11 [Source:HGNC Symbol;Acc:HGNC:21316]	ANKRD11	0	Euteleostomi	9	Euteleostomi
146	ENSG00000126856	PR/SET domain 7 [Source:HGNC Symbol;Acc:HGNC:9351]	PRDM7	3	Mammalia
147	ENSG00000230102	long intergenic non-protein coding RNA 2028 [Source:HGNC Symbol;Acc:HGNC:27718]	LINC02028
148	ENSG00000102908	nuclear factor of activated T cells 5 [Source:HGNC Symbol;Acc:HGNC:7774]	NFAT5	0	Euteleostomi	9	Euteleostomi
149	ENSG00000169302	serine/threonine kinase 32A [Source:HGNC Symbol;Acc:HGNC:28317]	STK32A	0	Euteleostomi	12	Bilateria
150	ENSG00000180263	FYVE, RhoGEF and PH domain containing 6 [Source:HGNC Symbol;Acc:HGNC:21740]	FGD6	0	Euteleostomi	9	Euteleostomi
151	ENSG00000143367	tuftelin 1 [Source:HGNC Symbol;Acc:HGNC:12422]	TUFT1	0	Euteleostomi	7	Amniota
152	ENSG00000140945	cadherin 13 [Source:HGNC Symbol;Acc:HGNC:1753]	CDH13	0	Euteleostomi	8	Tetrapoda
153	ENSG00000253382	POU class 5 homeobox 1 pseudogene 2 [Source:HGNC Symbol;Acc:HGNC:33309]	POU5F1P2
154	ENSG00000260075	N-ethylmaleimide-sensitive factor pseudogene 1 [Source:HGNC Symbol;Acc:HGNC:31405]	NSFP1
155	ENSG00000271538	long intergenic non-protein coding RNA 2427 [Source:HGNC Symbol;Acc:HGNC:53358]	LINC02427
156	ENSG00000131620	anoctamin 1 [Source:HGNC Symbol;Acc:HGNC:21625]	ANO1	0	Euteleostomi	11	Deuterostomia
157	ENSG00000164816	defensin alpha 5 [Source:HGNC Symbol;Acc:HGNC:2764]	DEFA5			3	Euarchontoglires
158	ENSG00000267586	long intergenic non-protein coding RNA 907 [Source:HGNC Symbol;Acc:HGNC:44327]	LINC00907
159	ENSG00000070367	exocyst complex component 5 [Source:HGNC Symbol;Acc:HGNC:10696]	EXOC5	0	Euteleostomi	13	Opisthokonta
160	ENSG00000245573	BDNF antisense RNA [Source:HGNC Symbol;Acc:HGNC:20608]	BDNF-AS
161	ENSG00000143994	abhydrolase domain containing 1 [Source:HGNC Symbol;Acc:HGNC:17553]	ABHD1	0	Euteleostomi	14	Eukaryota	33723403
162	ENSG00000263715	LINC02210-CRHR1 readthrough [Source:HGNC Symbol;Acc:HGNC:51483]	LINC02210-CRHR1
163	ENSG00000151148	ubiquitin protein ligase E3B [Source:HGNC Symbol;Acc:HGNC:13478]	UBE3B	0	Euteleostomi	12	Bilateria
164	ENSG00000264030	RNA, 7SL, cytoplasmic 66, pseudogene [Source:HGNC Symbol;Acc:HGNC:46082]	RN7SL66P
165	ENSG00000167548	lysine methyltransferase 2D [Source:HGNC Symbol;Acc:HGNC:7133]	KMT2D	0	Euteleostomi	12	Bilateria
166	ENSG00000179399	glypican 5 [Source:HGNC Symbol;Acc:HGNC:4453]	GPC5	0	Euteleostomi	9	Euteleostomi
167	ENSG00000084693	AGBL carboxypeptidase 5 [Source:HGNC Symbol;Acc:HGNC:26147]	AGBL5	0	Euteleostomi	11	Deuterostomia	33723403
168	ENSG00000158805	zinc finger protein 276 [Source:HGNC Symbol;Acc:HGNC:23330]	ZNF276	0	Euteleostomi	9	Euteleostomi
169	ENSG00000115808	striatin [Source:HGNC Symbol;Acc:HGNC:11424]	STRN	0	Euteleostomi	13	Opisthokonta
170	ENSG00000250588			0	Euteleostomi
171	ENSG00000176715	acyl-CoA synthetase family member 3 [Source:HGNC Symbol;Acc:HGNC:27288]	ACSF3	0	Euteleostomi	12	Bilateria
172	ENSG00000106617	protein kinase AMP-activated non-catalytic subunit gamma 2 [Source:HGNC Symbol;Acc:HGNC:9386]	PRKAG2	1	Tetrapoda	14	Eukaryota
173	ENSG00000120868	apoptotic peptidase activating factor 1 [Source:HGNC Symbol;Acc:HGNC:576]	APAF1	0	Euteleostomi	9	Euteleostomi	15353303
174	ENSG00000184178	sec1 family domain containing 2 [Source:HGNC Symbol;Acc:HGNC:30676]	SCFD2	0	Euteleostomi	11	Deuterostomia
175	ENSG00000102452	sodium leak channel, non-selective [Source:HGNC Symbol;Acc:HGNC:19082]	NALCN	0	Euteleostomi	13	Opisthokonta
176	ENSG00000168477	tenascin XB [Source:HGNC Symbol;Acc:HGNC:11976]	TNXB	1	Tetrapoda	12	Bilateria
177	ENSG00000125447	golgi associated, gamma adaptin ear containing, ARF binding protein 3 [Source:HGNC Symbol;Acc:HGNC:17079]	GGA3	0	Euteleostomi	10	Chordata
178	ENSG00000099282	tetraspanin 15 [Source:HGNC Symbol;Acc:HGNC:23298]	TSPAN15	0	Euteleostomi	9	Euteleostomi
179	ENSG00000158792	spermatogenesis associated 2 like [Source:HGNC Symbol;Acc:HGNC:28393]	SPATA2L	3	Mammalia	6	Mammalia
180	ENSG00000233439	psoriasis susceptibility 1 candidate 1 [Source:HGNC Symbol;Acc:HGNC:17202]	PSORS1C1
181	ENSG00000074590	NUAK family kinase 1 [Source:HGNC Symbol;Acc:HGNC:14311]	NUAK1	0	Euteleostomi	0	HUMAN
182	ENSG00000198838	ryanodine receptor 3 [Source:HGNC Symbol;Acc:HGNC:10485]	RYR3	0	Euteleostomi	12	Bilateria
183	ENSG00000106536	POU class 6 homeobox 2 [Source:HGNC Symbol;Acc:HGNC:21694]	POU6F2	0	Euteleostomi	9	Euteleostomi
184	ENSG00000177119	anoctamin 6 [Source:HGNC Symbol;Acc:HGNC:25240]	ANO6	0	Euteleostomi	11	Deuterostomia
185	ENSG00000157064	nicotinamide nucleotide adenylyltransferase 2 [Source:HGNC Symbol;Acc:HGNC:16789]	NMNAT2	0	Euteleostomi	10	Chordata
186	ENSG00000166974	microtubule associated protein RP/EB family member 2 [Source:HGNC Symbol;Acc:HGNC:6891]	MAPRE2	0	Euteleostomi	7	Amniota
187	ENSG00000167552	tubulin alpha 1a [Source:HGNC Symbol;Acc:HGNC:20766]	TUBA1A	0	Euteleostomi	14	Eukaryota	33723403;36484554
188	ENSG00000181031	rabphilin 3A like (without C2 domains) [Source:HGNC Symbol;Acc:HGNC:10296]	RPH3AL	0	Euteleostomi	8	Tetrapoda
189	ENSG00000225190	pleckstrin homology and RUN domain containing M1 [Source:HGNC Symbol;Acc:HGNC:29017]	PLEKHM1	0	Euteleostomi			33723403
190	ENSG00000176204	leucine rich repeat transmembrane neuronal 4 [Source:HGNC Symbol;Acc:HGNC:19411]	LRRTM4	0	Euteleostomi	7	Amniota
191	ENSG00000123243	inter-alpha-trypsin inhibitor heavy chain 5 [Source:HGNC Symbol;Acc:HGNC:21449]	ITIH5	0	Euteleostomi	0	HUMAN	https://www.biorxiv.org/content/10.1101/2023.04.17.537199v1.full;33723403;31887566
192	ENSG00000204542	chromosome 6 open reading frame 15 [Source:HGNC Symbol;Acc:HGNC:13927]	C6orf15	4	Theria	5	Theria
193	ENSG00000158270	collectin subfamily member 12 [Source:HGNC Symbol;Acc:HGNC:16016]	COLEC12	0	Euteleostomi	12	Bilateria
194	ENSG00000144406	unc-80 homolog, NALCN channel complex subunit [Source:HGNC Symbol;Acc:HGNC:26582]	UNC80	0	Euteleostomi	12	Bilateria
195	ENSG00000204574	ATP binding cassette subfamily F member 1 [Source:HGNC Symbol;Acc:HGNC:70]	ABCF1	0	Euteleostomi	5	Theria
196	ENSG00000136448	N-myristoyltransferase 1 [Source:HGNC Symbol;Acc:HGNC:7857]	NMT1	0	Euteleostomi	14	Eukaryota
197	ENSG00000163697	amyloid beta precursor protein binding family B member 2 [Source:HGNC Symbol;Acc:HGNC:582]	APBB2	0	Euteleostomi	12	Bilateria
198	ENSG00000185924	reticulon 4 receptor like 1 [Source:HGNC Symbol;Acc:HGNC:21329]	RTN4RL1	0	Euteleostomi	9	Euteleostomi
199	ENSG00000183287	collagen and calcium binding EGF domains 1 [Source:HGNC Symbol;Acc:HGNC:29426]	CCBE1	0	Euteleostomi	9	Euteleostomi
200	ENSG00000122786	caldesmon 1 [Source:HGNC Symbol;Acc:HGNC:1441]	CALD1	0	Euteleostomi	9	Euteleostomi
201	ENSG00000187164	shootin 1 [Source:HGNC Symbol;Acc:HGNC:29319]	SHTN1	1	Tetrapoda	9	Euteleostomi
202	ENSG00000128791	twisted gastrulation BMP signaling modulator 1 [Source:HGNC Symbol;Acc:HGNC:12429]	TWSG1	0	Euteleostomi	11	Deuterostomia
203	ENSG00000069849	ATPase Na+/K+ transporting subunit beta 3 [Source:HGNC Symbol;Acc:HGNC:806]	ATP1B3	1	Tetrapoda	9	Euteleostomi
204	ENSG00000084764	microtubule associated protein RP/EB family member 3 [Source:HGNC Symbol;Acc:HGNC:6892]	MAPRE3	0	Euteleostomi	13	Opisthokonta	33723403
205	ENSG00000224128	long intergenic non-protein coding RNA 1248 [Source:HGNC Symbol;Acc:HGNC:49842]	LINC01248
206	ENSG00000165633	V-set and transmembrane domain containing 4 [Source:HGNC Symbol;Acc:HGNC:26470]	VSTM4	0	Euteleostomi	6	Mammalia
207	ENSG00000167523	spermatogenesis associated 33 [Source:HGNC Symbol;Acc:HGNC:26463]	SPATA33	3	Mammalia	3	Euarchontoglires
208	ENSG00000205744	DENN domain containing 1C [Source:HGNC Symbol;Acc:HGNC:26225]	DENND1C	0	Euteleostomi	10	Chordata
209	ENSG00000120088	corticotropin releasing hormone receptor 1 [Source:HGNC Symbol;Acc:HGNC:2357]	CRHR1	0	Euteleostomi	9	Euteleostomi	32989287;34785596;33723403
210	ENSG00000186868	microtubule associated protein tau [Source:HGNC Symbol;Acc:HGNC:6893]	MAPT	0	Euteleostomi	11	Deuterostomia	29876259;29614676;35379353;30250860;26021735;34088877;36889925;18234697;34557668;31504236;33723403;20045477;16401619;25556536
211	ENSG00000173452	transmembrane protein 196 [Source:HGNC Symbol;Acc:HGNC:22431]	TMEM196	0	Euteleostomi	7	Amniota
212	ENSG00000141013	growth arrest specific 8 [Source:HGNC Symbol;Acc:HGNC:4166]	GAS8	0	Euteleostomi	11	Deuterostomia
213	ENSG00000258947	tubulin beta 3 class III [Source:HGNC Symbol;Acc:HGNC:20772]	TUBB3	1	Tetrapoda			32169460;36484554;32989287;34785596;33723403;20074521;34652576
214	ENSG00000100055	cytohesin 4 [Source:HGNC Symbol;Acc:HGNC:9505]	CYTH4	0	Euteleostomi	5	Theria
215	ENSG00000148848	ADAM metallopeptidase domain 12 [Source:HGNC Symbol;Acc:HGNC:190]	ADAM12	0	Euteleostomi	12	Bilateria
216	ENSG00000140526	abhydrolase domain containing 2, acylglycerol lipase [Source:HGNC Symbol;Acc:HGNC:18717]	ABHD2	0	Euteleostomi	11	Deuterostomia

## Sheet: brain vs. non-brain
Ensembl ID	geneSymbol	Type
ENSG00000143367	TUFT1	Insignificant
ENSG00000157064	NMNAT2	Up_regulated
ENSG00000076356	PLXNA2	Insignificant
ENSG00000143641	GALNT2	Down_regulated
ENSG00000224128	AC107057.2	Insignificant
ENSG00000264030	RN7SL66P	Insignificant
ENSG00000143970	ASXL2	Down_regulated
ENSG00000157851	DPYSL5	Up_regulated
ENSG00000084764	MAPRE3	Up_regulated
ENSG00000084693	AGBL5	Insignificant
ENSG00000138028	CGREF1	Up_regulated
ENSG00000143994	ABHD1	Insignificant
ENSG00000138073	PREB	Down_regulated
ENSG00000186143	C2orf53	Insignificant
ENSG00000163792	TCF23	Insignificant
ENSG00000115808	STRN	Insignificant
ENSG00000176204	LRRTM4	Up_regulated
ENSG00000144218	AFF3	Insignificant
ENSG00000115762	PLEKHB2	Insignificant
ENSG00000144283	PKP4	Up_regulated
ENSG00000078018	MAP2	Up_regulated
ENSG00000144406	UNC80	Up_regulated
ENSG00000178568	ERBB4	Up_regulated
ENSG00000132329	RAMP1	Up_regulated
ENSG00000225493	LINC01107	Insignificant
ENSG00000144619	CNTN4	Insignificant
ENSG00000196220	SRGAP3	Up_regulated
ENSG00000044524	EPHA3	Down_regulated
ENSG00000178694	NSUN3	Down_regulated
ENSG00000228398	HMGN2P25	Insignificant
ENSG00000069849	ATP1B3	Insignificant
ENSG00000073849	ST6GAL1	Insignificant
ENSG00000230102	RP11-407B7.1	Insignificant
ENSG00000072832	CRMP1	Up_regulated
ENSG00000184985	SORCS2	Up_regulated
ENSG00000174145	KIAA1239	Insignificant
ENSG00000163697	APBB2	Insignificant
ENSG00000109189	USP46	Up_regulated
ENSG00000184178	SCFD2	Insignificant
ENSG00000138640	FAM13A	Insignificant
ENSG00000138821	SLC39A8	Insignificant
ENSG00000271538	RP11-326I11.4	Up_regulated
ENSG00000039560	RAI14	Down_regulated
ENSG00000069020	MAST4	Insignificant
ENSG00000145832	SLC25A48	Up_regulated
ENSG00000120725	SIL1	Down_regulated
ENSG00000169302	STK32A	Insignificant
ENSG00000180822	PSMG4	Insignificant
ENSG00000079691	LRRC16A	Insignificant
ENSG00000112462	OR12D3	Insignificant
ENSG00000204574	ABCF1	Down_regulated
ENSG00000196230	TUBB	Insignificant
ENSG00000137312	FLOT1	Insignificant
ENSG00000263608	RN7SL353P	Insignificant
ENSG00000214894	LINC00243	Down_regulated
ENSG00000204542	C6orf15	Insignificant
ENSG00000204540	PSORS1C1	Down_regulated
ENSG00000234745	HLA-B	Insignificant
ENSG00000206337	HCP5	Down_regulated
ENSG00000168477	TNXB	Insignificant
ENSG00000135547	HEY2	Insignificant
ENSG00000111912	NCOA7	Insignificant
ENSG00000135540	NHSL1	Insignificant
ENSG00000173452	TMEM196	Insignificant
ENSG00000122550	KLHL7	Insignificant
ENSG00000153814	JAZF1	Insignificant
ENSG00000122574	WIPF3	Up_regulated
ENSG00000106536	POU6F2	Insignificant
ENSG00000106336	FBXO24	Insignificant
ENSG00000224729	PCOLCE-AS1	Insignificant
ENSG00000189056	RELN	Insignificant
ENSG00000002745	WNT16	Insignificant
ENSG00000196937	FAM3C	Insignificant
ENSG00000122786	CALD1	Down_regulated
ENSG00000106617	PRKAG2	Insignificant
ENSG00000223629	DEFA8P	Insignificant
ENSG00000164816	DEFA5	Insignificant
ENSG00000104765	BNIP3L	Insignificant
ENSG00000092964	DPYSL2	Up_regulated
ENSG00000185942	NKAIN3	Up_regulated
ENSG00000184672	RALYL	Up_regulated
ENSG00000253382	POU5F1P2	Insignificant
ENSG00000174482	LINGO2	Insignificant
ENSG00000196730	DAPK1	Insignificant
ENSG00000169155	ZBTB43	Insignificant
ENSG00000136830	FAM129B	Insignificant
ENSG00000123243	ITIH5	Insignificant
ENSG00000120594	PLXDC2	Down_regulated
ENSG00000165633	VSTM4	Insignificant
ENSG00000072422	RHOBTB1	Down_regulated
ENSG00000099282	TSPAN15	Insignificant
ENSG00000138316	ADAMTS14	Insignificant
ENSG00000187164	KIAA1598	Up_regulated
ENSG00000148848	ADAM12	Insignificant
ENSG00000133812	SBF2	Insignificant
ENSG00000166833	NAV2	Insignificant
ENSG00000245573	BDNF-AS	Up_regulated
ENSG00000131620	ANO1	Down_regulated
ENSG00000073921	PICALM	Insignificant
ENSG00000168959	GRM5	Up_regulated
ENSG00000149972	CNTN5	Insignificant
ENSG00000137710	RDX	Insignificant
ENSG00000023171	GRAMD1B	Up_regulated
ENSG00000258325	RP4-816N1.6	Insignificant
ENSG00000130038	EFCAB4B	Down_regulated
ENSG00000134532	SOX5	Insignificant
ENSG00000177119	ANO6	Down_regulated
ENSG00000167548	KMT2D	Insignificant
ENSG00000139549	DHH	Insignificant
ENSG00000139636	LMBR1L	Insignificant
ENSG00000123416	TUBA1B	Insignificant
ENSG00000167552	TUBA1A	Insignificant
ENSG00000167553	TUBA1C	Down_regulated
ENSG00000241749	RPSAP52	Insignificant
ENSG00000139323	POC1B	Insignificant
ENSG00000180263	FGD6	Insignificant
ENSG00000120868	APAF1	Insignificant
ENSG00000171310	CHST11	Insignificant
ENSG00000074590	NUAK1	Insignificant
ENSG00000151148	UBE3B	Insignificant
ENSG00000111199	TRPV4	Down_regulated
ENSG00000139514	SLC7A1	Insignificant
ENSG00000168852	TPTE2P5	Insignificant
ENSG00000179399	GPC5	Up_regulated
ENSG00000152767	FARP1	Insignificant
ENSG00000102452	NALCN	Up_regulated
ENSG00000151322	NPAS3	Up_regulated
ENSG00000070367	EXOC5	Insignificant
ENSG00000182256	GABRG3	Insignificant
ENSG00000104067	TJP1	Insignificant
ENSG00000198838	RYR3	Up_regulated
ENSG00000259240	RP11-108K3.1	Insignificant
ENSG00000137869	CYP19A1	Insignificant
ENSG00000140374	ETFA	Down_regulated
ENSG00000140386	SCAPER	Insignificant
ENSG00000140368	PSTPIP1	Down_regulated
ENSG00000140526	ABHD2	Insignificant
ENSG00000102908	NFAT5	Down_regulated
ENSG00000186153	WWOX	Insignificant
ENSG00000140945	CDH13	Insignificant
ENSG00000129993	CBFA2T3	Insignificant
ENSG00000176715	ACSF3	Insignificant
ENSG00000167522	ANKRD11	Insignificant
ENSG00000197912	SPG7	Insignificant
ENSG00000178773	CPNE7	Insignificant
ENSG00000015413	DPEP1	Down_regulated
ENSG00000167523	SPATA33	Insignificant
ENSG00000185324	CDK10	Insignificant
ENSG00000158792	SPATA2L	Insignificant
ENSG00000075399	VPS9D1	Insignificant
ENSG00000261373	VPS9D1-AS1	Insignificant
ENSG00000158805	ZNF276	Insignificant
ENSG00000187741	FANCA	Insignificant
ENSG00000204991	SPIRE2	Insignificant
ENSG00000141002	TCF25	Insignificant
ENSG00000258839	MC1R	Insignificant
ENSG00000258947	TUBB3	Up_regulated
ENSG00000140995	DEF8	Insignificant
ENSG00000223959	AFG3L1P	Insignificant
ENSG00000003249	DBNDD1	Up_regulated
ENSG00000141013	GAS8	Insignificant
ENSG00000222019	URAHP	Insignificant
ENSG00000126856	PRDM7	Insignificant
ENSG00000181031	RPH3AL	Down_regulated
ENSG00000185924	RTN4RL1	Insignificant
ENSG00000065320	NTN1	Insignificant
ENSG00000108599	AKAP10	Insignificant
ENSG00000172992	DCAKD	Insignificant
ENSG00000136448	NMT1	Insignificant
ENSG00000225190	PLEKHM1	Insignificant
ENSG00000264070	DND1P1	Insignificant
ENSG00000204652	RPS26P8	Insignificant
ENSG00000120088	CRHR1	Insignificant
ENSG00000264589	MAPT-AS1	Insignificant
ENSG00000185294	SPPL2C	Insignificant
ENSG00000186868	MAPT	Up_regulated
ENSG00000120071	KANSL1	Insignificant
ENSG00000228696	ARL17B	Insignificant
ENSG00000260075	NSFP1	Insignificant
ENSG00000073969	NSF	Up_regulated
ENSG00000108379	WNT3	Insignificant
ENSG00000189159	HN1	Insignificant
ENSG00000125447	GGA3	Insignificant
ENSG00000141569	TRIM65	Insignificant
ENSG00000158270	COLEC12	Insignificant
ENSG00000128791	TWSG1	Down_regulated
ENSG00000166974	MAPRE2	Up_regulated
ENSG00000267586	LINC00907	Insignificant
ENSG00000134030	CTIF	Insignificant
ENSG00000041353	RAB27B	Insignificant
ENSG00000183287	CCBE1	Down_regulated
ENSG00000105426	PTPRS	Insignificant
ENSG00000205744	DENND1C	Insignificant
ENSG00000104833	TUBB4A	Up_regulated
ENSG00000105738	SIPA1L3	Insignificant
ENSG00000076928	ARHGEF1	Down_regulated
ENSG00000159216	RUNX1	Down_regulated
ENSG00000182871	COL18A1	Down_regulated
ENSG00000100055	CYTH4	Down_regulated
ENSG00000075275	CELSR1	Down_regulated
