# Supplementary material for: Evolution of Human Brain Left–Right Asymmetry: Old Genes with New Functions
Source: Mol Biol Evol. 2023 Aug 10;40(9):msad181. doi: 10.1093/molbev/msad181 (PMC10473864; doi:10.1093/molbev/msad181)
Supplement: msad181_Supplementary_Data [file msad181_supplementary_data.zip › Tab.S4-GO_enrichments.xlsx]

## Sheet: cellular component
ID	Description	GeneRatio	BgRatio	pvalue	p.adjust	qvalue	geneID	Count
GO:0005874	microtubule	15/178	472/21993	7.36726e-06	0.00207806	0.00162956	ENSG00000104833/ENSG00000123416/ENSG00000196230/ENSG00000224156/ENSG00000167553/ENSG00000111199/ENSG00000078018/ENSG00000092964/ENSG00000166974/ENSG00000167552/ENSG00000187164/ENSG00000084764/ENSG00000186868/ENSG00000141013/ENSG00000258947	15
GO:0030027	lamellipodium	10/178	222/21993	1.39467e-05	0.00207806	0.00162956	ENSG00000223654/ENSG00000137710/ENSG00000079691/ENSG00000111199/ENSG00000137312/ENSG00000140368/ENSG00000180263/ENSG00000163697/ENSG00000187164/ENSG00000258947	10
GO:0005881	cytoplasmic microtubule	6/178	76/21993	3.5321e-05	0.00350856	0.00275132	ENSG00000123416/ENSG00000167553/ENSG00000111199/ENSG00000166974/ENSG00000167552/ENSG00000084764	6
GO:0098982	GABA-ergic synapse	6/178	86/21993	7.10567e-05	0.00394171	0.00309099	ENSG00000223654/ENSG00000206511/ENSG00000178568/ENSG00000149972/ENSG00000137312/ENSG00000182256	6
GO:0030426	growth cone	8/178	169/21993	7.25477e-05	0.00394171	0.00309099	ENSG00000105426/ENSG00000111199/ENSG00000078018/ENSG00000072832/ENSG00000163697/ENSG00000187164/ENSG00000186868/ENSG00000258947	8
GO:0031252	cell leading edge	13/178	452/21993	8.42199e-05	0.00394171	0.00309099	ENSG00000223654/ENSG00000137710/ENSG00000206511/ENSG00000079691/ENSG00000111199/ENSG00000137312/ENSG00000140368/ENSG00000182256/ENSG00000180263/ENSG00000163697/ENSG00000187164/ENSG00000186868/ENSG00000258947	13
GO:0030427	site of polarized growth	8/178	175/21993	9.25905e-05	0.00394171	0.00309099	ENSG00000105426/ENSG00000111199/ENSG00000078018/ENSG00000072832/ENSG00000163697/ENSG00000187164/ENSG00000186868/ENSG00000258947	8
GO:0045211	postsynaptic membrane	10/178	297/21993	0.000160582	0.00598168	0.00469068	ENSG00000105426/ENSG00000152767/ENSG00000184985/ENSG00000206511/ENSG00000178568/ENSG00000073921/ENSG00000168959/ENSG00000182256/ENSG00000115808/ENSG00000176204	10
GO:0097060	synaptic membrane	11/178	402/21993	0.000452711	0.0129269	0.010137	ENSG00000105426/ENSG00000152767/ENSG00000184985/ENSG00000206511/ENSG00000178568/ENSG00000149972/ENSG00000073921/ENSG00000168959/ENSG00000182256/ENSG00000115808/ENSG00000176204	11
GO:0001931	uropod	3/178	20/21993	0.000536968	0.0129269	0.010137	ENSG00000223654/ENSG00000137312/ENSG00000140368	3
GO:0031254	cell trailing edge	3/178	20/21993	0.000536968	0.0129269	0.010137	ENSG00000223654/ENSG00000137312/ENSG00000140368	3
GO:0030175	filopodium	6/178	125/21993	0.000546894	0.0129269	0.010137	ENSG00000137710/ENSG00000152767/ENSG00000111199/ENSG00000078018/ENSG00000187164/ENSG00000258947	6
GO:0043198	dendritic shaft	4/178	47/21993	0.000563926	0.0129269	0.010137	ENSG00000073969/ENSG00000206511/ENSG00000078018/ENSG00000168959	4
GO:0005912	adherens junction	7/178	186/21993	0.000818207	0.0162243	0.0127227	ENSG00000223654/ENSG00000137710/ENSG00000104067/ENSG00000144283/ENSG00000111199/ENSG00000136830/ENSG00000137312	7
GO:0030864	cortical actin cytoskeleton	5/178	91/21993	0.000870412	0.0162243	0.0127227	ENSG00000223654/ENSG00000137710/ENSG00000111199/ENSG00000137312/ENSG00000122786	5
GO:0031225	anchored component of membrane	7/178	188/21993	0.000871101	0.0162243	0.0127227	ENSG00000144619/ENSG00000041353/ENSG00000149972/ENSG00000015413/ENSG00000140945/ENSG00000179399/ENSG00000185924	7
GO:0098858	actin-based cell projection	8/178	247/21993	0.000936442	0.0164153	0.0128725	ENSG00000137710/ENSG00000152767/ENSG00000186153/ENSG00000111199/ENSG00000015413/ENSG00000078018/ENSG00000187164/ENSG00000258947	8
GO:0045121	membrane raft	10/178	378/21993	0.00105812	0.0169285	0.0132749	ENSG00000223654/ENSG00000206511/ENSG00000196230/ENSG00000224156/ENSG00000167553/ENSG00000137312/ENSG00000140945/ENSG00000131620/ENSG00000185924/ENSG00000186868	10
GO:0098857	membrane microdomain	10/178	379/21993	0.00107934	0.0169285	0.0132749	ENSG00000223654/ENSG00000206511/ENSG00000196230/ENSG00000224156/ENSG00000167553/ENSG00000137312/ENSG00000140945/ENSG00000131620/ENSG00000185924/ENSG00000186868	10
GO:0005938	cell cortex	9/178	323/21993	0.00131195	0.019548	0.015329	ENSG00000223654/ENSG00000039560/ENSG00000137710/ENSG00000072422/ENSG00000111199/ENSG00000204991/ENSG00000137312/ENSG00000070367/ENSG00000122786	9
GO:0030496	midbody	7/178	210/21993	0.00165006	0.0234152	0.0183616	ENSG00000137710/ENSG00000144283/ENSG00000072832/ENSG00000164816/ENSG00000070367/ENSG00000084693/ENSG00000084764	7
GO:0150034	distal axon	8/178	281/21993	0.00211541	0.0286542	0.0224699	ENSG00000105426/ENSG00000111199/ENSG00000078018/ENSG00000072832/ENSG00000163697/ENSG00000187164/ENSG00000186868/ENSG00000258947	8
GO:0044304	main axon	4/178	72/21993	0.00278099	0.0339951	0.0266581	ENSG00000104833/ENSG00000206511/ENSG00000078018/ENSG00000186868	4
GO:0099240	intrinsic component of synaptic membrane	6/178	172/21993	0.00281302	0.0339951	0.0266581	ENSG00000105426/ENSG00000206511/ENSG00000178568/ENSG00000149972/ENSG00000168959/ENSG00000182256	6
GO:0030863	cortical cytoskeleton	5/178	119/21993	0.00285193	0.0339951	0.0266581	ENSG00000223654/ENSG00000137710/ENSG00000111199/ENSG00000137312/ENSG00000122786	5
GO:0099243	extrinsic component of synaptic membrane	2/178	11/21993	0.00341468	0.0391375	0.0306906	ENSG00000152767/ENSG00000073921	2
GO:0051233	spindle midzone	3/178	39/21993	0.00384612	0.0424498	0.0332881	ENSG00000144283/ENSG00000166974/ENSG00000084764	3
GO:0016323	basolateral plasma membrane	7/178	251/21993	0.00444303	0.0462902	0.0362996	ENSG00000223654/ENSG00000104067/ENSG00000139514/ENSG00000178568/ENSG00000138821/ENSG00000137312/ENSG00000069849	7
GO:0045177	apical part of cell	10/178	463/21993	0.0045838	0.0462902	0.0362996	ENSG00000137710/ENSG00000104067/ENSG00000139514/ENSG00000041353/ENSG00000111199/ENSG00000015413/ENSG00000138821/ENSG00000105738/ENSG00000131620/ENSG00000069849	10
GO:0043197	dendritic spine	6/178	191/21993	0.00469572	0.0462902	0.0362996	ENSG00000152767/ENSG00000184985/ENSG00000206511/ENSG00000168959/ENSG00000115808/ENSG00000186868	6
GO:0044309	neuron spine	6/178	192/21993	0.00481542	0.0462902	0.0362996	ENSG00000152767/ENSG00000184985/ENSG00000206511/ENSG00000168959/ENSG00000115808/ENSG00000186868	6
GO:0016324	apical plasma membrane	9/178	396/21993	0.0050924	0.0469092	0.036785	ENSG00000137710/ENSG00000139514/ENSG00000041353/ENSG00000111199/ENSG00000015413/ENSG00000138821/ENSG00000105738/ENSG00000131620/ENSG00000069849	9
GO:0055038	recycling endosome membrane	5/178	137/21993	0.00519464	0.0469092	0.036785	ENSG00000223532/ENSG00000184985/ENSG00000115762/ENSG00000234745/ENSG00000125447	5

## Sheet: biological process
ID	Description	GeneRatio	BgRatio	pvalue	p.adjust	qvalue	geneID	Count
GO:0007409	axonogenesis	19/173	457/20973	8.27247e-09	2.06894e-05	1.91747e-05	ENSG00000144619/ENSG00000044524/ENSG00000223654/ENSG00000076356/ENSG00000105426/ENSG00000149972/ENSG00000108379/ENSG00000073921/ENSG00000078018/ENSG00000092964/ENSG00000189056/ENSG00000157851/ENSG00000072832/ENSG00000136830/ENSG00000137312/ENSG00000065320/ENSG00000187164/ENSG00000186868/ENSG00000258947	19
GO:0007411	axon guidance	12/173	246/20973	9.95593e-07	0.000866196	0.000802779	ENSG00000144619/ENSG00000044524/ENSG00000076356/ENSG00000149972/ENSG00000108379/ENSG00000092964/ENSG00000189056/ENSG00000157851/ENSG00000072832/ENSG00000136830/ENSG00000065320/ENSG00000258947	12
GO:0097485	neuron projection guidance	12/173	247/20973	1.03902e-06	0.000866196	0.000802779	ENSG00000144619/ENSG00000044524/ENSG00000076356/ENSG00000149972/ENSG00000108379/ENSG00000092964/ENSG00000189056/ENSG00000157851/ENSG00000072832/ENSG00000136830/ENSG00000065320/ENSG00000258947	12
GO:0008361	regulation of cell size	10/173	195/20973	5.24199e-06	0.00327755	0.00303759	ENSG00000105426/ENSG00000137710/ENSG00000108379/ENSG00000111199/ENSG00000078018/ENSG00000092964/ENSG00000065320/ENSG00000177119/ENSG00000187164/ENSG00000186868	10
GO:0030516	regulation of axon extension	7/173	102/20973	2.1994e-05	0.0110014	0.010196	ENSG00000105426/ENSG00000108379/ENSG00000078018/ENSG00000092964/ENSG00000065320/ENSG00000187164/ENSG00000186868	7
GO:0061387	regulation of extent of cell growth	7/173	117/20973	5.32613e-05	0.0192825	0.0178708	ENSG00000105426/ENSG00000108379/ENSG00000078018/ENSG00000092964/ENSG00000065320/ENSG00000187164/ENSG00000186868	7
GO:0072659	protein localization to plasma membrane	11/173	309/20973	5.39694e-05	0.0192825	0.0178708	ENSG00000044524/ENSG00000073969/ENSG00000223654/ENSG00000137710/ENSG00000073921/ENSG00000137312/ENSG00000132329/ENSG00000070367/ENSG00000125447/ENSG00000099282/ENSG00000069849	11
GO:0030705	cytoskeleton-dependent intracellular transport	9/173	212/20973	6.88825e-05	0.0196484	0.0182099	ENSG00000197912/ENSG00000123416/ENSG00000041353/ENSG00000196230/ENSG00000224156/ENSG00000167553/ENSG00000078018/ENSG00000167552/ENSG00000186868	9
GO:0032535	regulation of cellular component size	12/173	376/20973	7.07059e-05	0.0196484	0.0182099	ENSG00000105426/ENSG00000137710/ENSG00000079691/ENSG00000108379/ENSG00000073921/ENSG00000111199/ENSG00000078018/ENSG00000092964/ENSG00000065320/ENSG00000177119/ENSG00000187164/ENSG00000186868	12
GO:1904526	regulation of microtubule binding	3/173	11/20973	8.66909e-05	0.0216814	0.020094	ENSG00000078018/ENSG00000084764/ENSG00000141013	3
GO:0048675	axon extension	7/173	131/20973	0.000108833	0.0247446	0.022933	ENSG00000105426/ENSG00000108379/ENSG00000078018/ENSG00000092964/ENSG00000065320/ENSG00000187164/ENSG00000186868	7
GO:0050808	synapse organization	13/173	471/20973	0.000151669	0.0316104	0.0292961	ENSG00000105426/ENSG00000152767/ENSG00000174482/ENSG00000178568/ENSG00000149972/ENSG00000196230/ENSG00000224156/ENSG00000189056/ENSG00000168959/ENSG00000065320/ENSG00000167552/ENSG00000163697/ENSG00000186868	13
GO:0010977	negative regulation of neuron projection development	7/173	143/20973	0.000187667	0.0335272	0.0310726	ENSG00000105426/ENSG00000108379/ENSG00000111199/ENSG00000078018/ENSG00000072832/ENSG00000065320/ENSG00000185924	7
GO:0060355	positive regulation of cell adhesion molecule production	3/173	14/20973	0.00018779	0.0335272	0.0310726	ENSG00000223654/ENSG00000137312/ENSG00000158270	3
GO:0031110	regulation of microtubule polymerization or depolymerization	6/173	102/20973	0.000202138	0.0335272	0.0310726	ENSG00000104833/ENSG00000111199/ENSG00000078018/ENSG00000166974/ENSG00000084764/ENSG00000186868	6
GO:0031345	negative regulation of cell projection organization	8/173	195/20973	0.000221096	0.0335272	0.0310726	ENSG00000105426/ENSG00000108379/ENSG00000185324/ENSG00000111199/ENSG00000078018/ENSG00000072832/ENSG00000065320/ENSG00000185924	8
GO:1990778	protein localization to cell periphery	11/173	364/20973	0.000227894	0.0335272	0.0310726	ENSG00000044524/ENSG00000073969/ENSG00000223654/ENSG00000137710/ENSG00000073921/ENSG00000137312/ENSG00000132329/ENSG00000070367/ENSG00000125447/ENSG00000099282/ENSG00000069849	11
GO:0007266	Rho protein signal transduction	7/173	153/20973	0.000284	0.0394603	0.0365713	ENSG00000076928/ENSG00000223654/ENSG00000137312/ENSG00000065320/ENSG00000075275/ENSG00000140945/ENSG00000187164	7

## Sheet: molecular function
ID	Description	GeneRatio	BgRatio	pvalue	p.adjust	qvalue	geneID	Count
GO:0005200	structural constituent of cytoskeleton	7/175	118/20738	6.48586e-05	0.0172653	0.0157236	ENSG00000104833/ENSG00000123416/ENSG00000196230/ENSG00000224156/ENSG00000167553/ENSG00000167552/ENSG00000258947	7
GO:0042562	hormone binding	6/175	95/20738	0.000154777	0.0172653	0.0157236	ENSG00000258839/ENSG00000132329/ENSG00000140945/ENSG00000263715/ENSG00000120088/ENSG00000140526	6
GO:0005525	GTP binding	12/175	404/20738	0.000171676	0.0172653	0.0157236	ENSG00000104833/ENSG00000123416/ENSG00000041353/ENSG00000228696/ENSG00000072422/ENSG00000196230/ENSG00000224156/ENSG00000167553/ENSG00000130038/ENSG00000196730/ENSG00000167552/ENSG00000258947	12
GO:0003924	GTPase activity	11/175	356/20738	0.000228982	0.0172653	0.0157236	ENSG00000104833/ENSG00000123416/ENSG00000041353/ENSG00000228696/ENSG00000072422/ENSG00000196230/ENSG00000224156/ENSG00000167553/ENSG00000130038/ENSG00000167552/ENSG00000258947	11
GO:0019001	guanyl nucleotide binding	12/175	428/20738	0.000290988	0.0172653	0.0157236	ENSG00000104833/ENSG00000123416/ENSG00000041353/ENSG00000228696/ENSG00000072422/ENSG00000196230/ENSG00000224156/ENSG00000167553/ENSG00000130038/ENSG00000196730/ENSG00000167552/ENSG00000258947	12
GO:0032561	guanyl ribonucleotide binding	12/175	428/20738	0.000290988	0.0172653	0.0157236	ENSG00000104833/ENSG00000123416/ENSG00000041353/ENSG00000228696/ENSG00000072422/ENSG00000196230/ENSG00000224156/ENSG00000167553/ENSG00000130038/ENSG00000196730/ENSG00000167552/ENSG00000258947	12
